# Supplementary material for: Cultural adaptation and validation of the short food literacy questionnaire (SFLQ) for adults in Lebanon
Source: PLoS One. 2025 Oct 9;20(10):e0334137. doi: 10.1371/journal.pone.0334137 (PMC12510489; doi:10.1371/journal.pone.0334137)
Supplement: S1 File — (XLSX) [file pone.0334137.s001.xlsx]

## Sheet: ADOHEALTH Data
Code	Adolescent Data	Gender	Education level	School Adress	School type	Residence	Primary caregiver	Education level-mother	Education level-father	Working status	Nutrition education in school curriculum	Vitamin D intake	Vitamin C intake	Vitamin A intake	Vitamin B12 intake	Folic acid intake	Calcium intake	Magnessium intake	Zinc intake	Iron intake-previously	Reason for iron supplement cessation	Nutrition Literacy	FNL1	FNL2	FNL3	FNL2	FNL3	FNL6	FNL7	INL8	INL9	INL10	INL11	INL12	INL13	CNL12	CNL13	CNL16	CNL17	CNL18	CNL19	CNL20	CNL21	CNL22	Self-reported Food Security	FS1	FS2	FS3	FS4
A1		1	4	3	2	3	3	1	2	0	0	0	0	0	0	0	0	0	0	0	0		4	3	4	4	2	4	2	2	4	3	4	4	3	4	4	3	4	4	2	3	3	4		1	0	0	0
A2		1	4	1	0	1	3	2	1	1	0	0	0	0	0	0	0	0	0	1	1		5	5	5	5	5	4	4	4	4	4	4	4	4	5	5	5	5	5	1	3	3	5		1	0	0	0
A3		1	2	1	1	1	3	4	3	0	1	1	0	0	0	0	0	0	0	1	3		2	2	1	4	2	1	1	2	4	3	4	1	1	2	3	3	2	1	2	2	2	2		2	0	0	0
A4		1	4	1	0	1	4	1	3	0	0	0	0	0	0	0	0	0	0	0	0		5	5	5	5	5	5	5	1	3	4	4	4	3	5	3	1	3	5	2	4	5	5		2	2	2	2
A5		1	4	1	2	3	3	3	4	0	0	0	1	0	0	0	0	0	0	0	0		4	4	4	4	4	4	4	2	2	2	2	2	2	2	2	2	2	2	4	4	4	2		1	1	1	1
A6		1	4	2	0	2	3	4	4	0	0	1	0	0	0	0	0	0	0	0	0		5	4	5	4	4	3	5	4	4	4	3	3	3	4	4	3	3	4	2	2	4	4		0	0	0	3
A7		1	4	1	2	1	3	1	1	0	0	0	0	0	0	0	0	0	0	0	0		4	4	4	4	4	4	4	2	2	3	2	3	3	4	3	4	4	4	4	4	3	4		2	2	2	0
A8		2	4	2	0	2	2	0	3	0	0	0	0	0	0	0	0	0	0	0	0		5	5	5	4	5	2	5	4	5	4	4	2	2	5	4	5	5	5	3	4	5	5		1	1	0	0
A9		2	4	2	2	2	3	2	2	0	0	0	0	0	0	0	0	0	0	0	0		5	5	5	4	4	2	4	4	4	4	3	3	4	4	4	4	4	4	2	3	3	4		1	1	1	0
A10		1	4	2	2	2	3	2	2	0	0	0	1	0	0	0	0	0	0	1	2		4	3	3	4	4	4	4	4	4	4	2	4	4	4	4	4	4	4	2	2	2	4		2	1	0	0
A11		1	4	1	2	1	3	4	3	1	0	0	0	0	0	0	0	0	0	0	0		4	4	4	4	4	3	4	3	4	4	4	4	4	4	4	3	3	3	2	2	2	4		1	0	1	0
A12		1	4	1	0	1	3	1	2	0	0	0	0	0	0	0	0	0	0	0	0		3	2	2	2	2	2	2	2	2	4	2	4	4	5	5	5	5	5	4	2	4	2		1	0	0	0
A13		1	4	1	0	1	3	4	4	1	0	1	0	0	0	0	0	0	0	0	0		4	3	4	5	5	4	3	3	4	4	2	3	3	4	4	4	4	4	3	3	3	4		1	0	0	0
A14		2	2	1	2	1	3	2	2	0	1	1	1	1	0	0	0	0	0	1	4		4	4	4	4	2	4	4	4	4	3	3	4	3	4	3	3	3	4	3	3	4	4		1	1	1	0
A15		1	4	1	0	3	3	4	3	0	0	0	0	0	0	0	0	0	0	0	0		3	3	4	4	4	2	3	1	1	1	1	1	1	3	2	3	1	3	5	5	3	5		2	2	0	0
A16		1	2	1	1	1	3	4	0	0	1	0	0	0	0	0	0	0	0	1	1		3	3	3	3	2	4	2	2	2	2	2	2	2	3	3	3	2	3	4	4	3	3		1	1	0	0
A17		2	4	2	1	2	3	1	1	0	0	0	0	0	1	0	0	0	0	1	1		4	4	4	2	2	2	3	4	4	4	4	4	4	4	5	3	3	4	2	3	3	5		1	1	3	0
A18		2	1	1	2	1	3	2	1	0	1	0	0	0	0	0	0	0	0	0	0		1	1	1	4	1	5	5	1	1	1	1	1	1	4	4	4	2	4	3	3	3	3		1	0	0	0
A19		2	3	1	2	1	3	4	3	1	1	0	0	0	0	0	0	0	0	0	0		3	4	2	4	4	1	3	4	3	4	2	1	1	4	2	5	3	3	5	1	2	2		0	1	0	0
A20		1	1	1	1	1	3	4	2	0	1	0	0	0	0	0	0	0	0	0	0		3	3	3	5	3	4	4	1	1	3	1	1	1	3	3	3	1	3	4	5	5	3		1	1	1	0
A21		2	1	2	1	2	3	1	3	0	1	0	0	0	0	0	0	0	0	0	0		2	2	5	2	2	2	2	4	4	4	4	4	4	1	4	4	4	1	5	5	5	4		2	2	1	1
A22		2	2	1	1	1	3	2	1	0	1	0	0	0	0	0	0	0	0	0	0		3	4	4	4	4	4	2	4	1	1	1	1	1	1	1	1	1	1	4	3	3	2		1	3	0	0
A23		1	3	2	1	2	3	2	3	0	1	0	0	0	0	0	0	0	0	1	1		4	4	4	4	2	2	4	4	2	2	3	3	2	2	2	3	3	2	4	4	3	2		0	0	0	0
A24		1	4	1	0	1	3	3	3	0	0	0	0	0	0	0	0	0	0	0	0		5	5	5	5	5	2	4	3	2	3	2	1	3	3	4	4	4	4	3	3	3	4		1	0	0	0
A25		1	4	2	0	2	2	3	3	0	0	0	0	0	0	0	0	0	0	0	0		5	5	5	4	4	4	4	3	4	4	4	4	4	4	4	4	4	4	2	2	2	4		1	1	1	0
A26		1	4	2	0	2	3	2	2	0	0	0	0	0	0	0	0	0	0	0	0		4	4	4	4	4	2	4	3	4	3	3	3	4	4	4	3	3	4	2	2	2	4		1	3	3	0
A27		1	4	1	2	1	3	2	2	1	0	1	0	0	0	0	0	0	0	1	2		5	5	5	5	5	5	5	1	4	4	4	4	4	4	4	4	4	4	5	5	2	4		2	2	2	0
A28		1	4	2	0	2	3	4	4	0	0	0	0	0	0	0	0	0	0	0	0		4	4	4	5	4	2	4	4	4	4	2	4	3	4	5	4	4	4	2	2	4	5		0	0	0	0
A29		1	4	2	2	2	3	4	4	1	0	1	0	0	0	0	0	0	0	0	0		5	5	5	5	5	4	5	5	5	5	4	4	2	5	5	3	4	4	3	3	5	5		1	1	1	0
A30		1	1	1	1	1	3	1	4	0	2	1	1	1	1	1	1	1	1	0	0		4	4	4	4	4	2	2	2	2	2	2	2	2	4	4	4	4	4	2	2	2	4		3	3	3	3
A31		1	1	2	1	2	4	1	1	0	2	0	0	0	0	0	0	0	0	1	1		3	3	2	2	2	2	3	2	2	4	2	2	2	2	2	4	4	4	4	4	4	4		0	0	0	0
A32		2	4	2	0	2	3	1	1	1	0	1	0	0	0	0	0	0	0	0	0		5	4	4	4	4	2	2	4	5	4	4	4	1	4	3	3	4	3	4	4	5	5		1	0	0	0
A33		2	4	2	1	2	3	3	4	0	0	0	0	0	0	0	0	0	0	0	0		5	4	4	4	4	4	3	5	4	3	4	3	2	4	4	4	3	3	2	2	4	4		2	1	2	0
A34		1	4	2	2	2	3	3	4	1	0	0	0	0	0	0	0	0	0	0	0		3	2	4	3	4	2	3	4	5	2	2	2	3	5	5	3	5	5	2	3	3	3		2	2	2	0
A35		1	4	2	0	2	3	1	2	0	0	0	0	0	0	0	0	0	0	0	0		4	4	4	5	5	3	4	2	2	3	2	2	2	4	3	3	4	4	3	3	2	4		1	0	1	1
A36		1	1	1	1	1	3	4	4	0	1	0	0	0	0	0	0	0	0	1	1		2	1	1	4	3	2	1	2	2	5	5	1	1	5	5	4	4	4	2	1	2	1		0	0	0	0
A37		1	2	1	1	1	3	4	4	0	1	0	0	0	0	0	0	0	0	1	2		4	2	2	2	2	2	2	2	4	2	4	4	4	2	2	2	2	2	4	4	1	4		3	0	0	0
A38		2	3	1	1	1	3	3	4	0	1	0	0	0	0	0	0	0	0	0	0		2	2	2	3	3	3	3	3	3	3	3	3	3	3	3	3	3	3	3	3	3	3		1	1	1	1
A39		1	1	1	2	1	3	3	2	0	1	0	0	0	0	0	0	0	0	0	0		3	4	4	4	2	2	2	3	3	3	3	3	3	4	4	4	4	4	3	2	3	4		1	0	0	0
A40		1	2	1	1	1	3	4	4	0	1	0	0	0	0	0	0	0	0	0	0		5	3	5	4	5	5	5	5	5	4	5	5	4	4	1	4	4	4	1	1	3	5		0	0	0	0
A41		2	2	1	1	1	3	1	3	0	1	0	0	0	0	0	0	0	0	0	0		4	3	4	5	4	4	4	2	2	2	2	2	2	2	2	2	2	2	4	4	3	1		0	0	0	0
A42		1	3	1	1	1	3	3	2	0	1	0	1	0	0	0	0	0	0	0	0		4	3	5	5	4	3	3	2	2	3	3	3	3	4	4	2	3	4	3	2	4	4		0	0	0	0
A43		1	3	1	1	1	3	4	2	0	1	1	0	0	0	0	0	0	0	0	0		4	4	3	3	4	2	4	3	4	2	2	4	4	4	4	5	2	5	2	2	5	5		0	0	0	0
A44		1	3	1	1	1	3	4	4	0	1	0	0	0	0	0	0	0	0	0	0		3	3	4	4	4	2	4	2	2	4	4	2	3	3	2	2	2	2	2	2	4	3		0	0	0	0
A45		2	4	7	0	7	3	0	1	1	0	0	0	0	0	0	0	1	0	0	0		4	5	5	5	5	2	5	4	4	2	4	3	1	5	5	5	5	5	3	2	3	5		2	1	1	0
A46		1	4	8	0	8	3	1	2	0	0	1	0	0	1	0	1	1	1	0	0		4	4	3	3	2	1	4	1	2	3	2	4	2	5	5	2	4	5	3	2	4	5		1	1	0	1
A47		2	4	1	2	1	3	3	2	0	0	0	0	0	0	0	0	0	0	0	0		4	5	5	4	3	4	4	4	4	5	3	5	3	4	2	4	3	4	4	2	4	4		0	0	0	1
A48		2	4	7	2	7	3	3	2	0	0	0	0	0	0	0	0	0	0	0	0		5	5	5	5	5	3	5	3	3	2	3	2	2	5	5	3	3	5	2	3	4	5		0	0	0	0
A49		1	4	1	2	1	3	2	4	0	0	0	0	0	0	0	0	0	0	0	0		4	4	4	4	4	2	4	2	1	1	1	2	4	2	2	2	4	2	2	4	3	2		0	0	0	0
A50		2	1	1	1	1	3	2	2	0	1	0	0	0	0	0	0	0	0	0	0		1	1	1	3	1	1	1	1	1	1	1	1	1	5	5	3	3	5	4	4	3	3		1	0	0	0
A51		1	4	1	0	8	3	3	4	0	0	0	0	0	0	0	0	0	0	0	0		3	4	5	5	4	3	5	3	4	5	3	3	3	4	3	3	3	3	4	5	4	3		2	2	1	0
A52		1	2	1	1	1	3	4	4	0	1	1	0	0	1	0	0	0	0	1	2		4	3	4	4	4	4	4	2	2	2	4	2	2	4	4	4	2	4	2	2	3	4		2	2	1	1
A53		1	4	1	0	1	3	3	3	0	0	0	0	0	0	0	0	0	0	0	0		5	5	5	5	5	2	5	2	2	4	1	2	2	4	4	3	4	4	2	2	2	4		1	3	0	0
A54		1	3	2	2	2	3	3	3	0	1	0	0	0	0	0	0	0	0	1	2		3	4	4	4	4	5	4	1	1	1	1	1	1	2	2	1	2	2	5	5	5	1		1	3	1	0
A55		1	4	2	0	2	3	4	1	0	0	1	0	0	0	0	1	1	0	0	0		4	4	4	4	4	2	3	2	4	4	4	4	2	3	3	3	4	4	3	2	3	4		1	1	1	0
A56		2	2	1	1	1	3	3	2	0	1	0	0	0	0	0	0	0	0	0	0		2	2	2	2	2	2	2	4	4	4	4	2	2	4	4	4	4	4	2	2	2	4		3	3	3	0
A57		2	2	1	1	1	3	4	3	0	1	0	0	0	0	0	0	0	0	1	1		4	2	2	4	2	2	2	2	4	4	2	2	2	4	4	2	4	4	4	4	4	4		2	2	2	0
A58		2	4	1	0	1	3	3	1	0	0	0	0	0	0	0	0	0	0	0	0		4	4	4	4	4	3	4	2	3	3	2	3	3	3	3	3	3	3	3	3	3	3		2	2	1	0
A59		2	4	1	0	1	3	1	1	0	0	0	0	0	0	0	0	0	0	0	0		4	3	4	4	3	2	3	2	5	2	4	4	2	3	3	3	2	3	2	1	4	4		3	3	0	0
A60		1	4	2	0	2	3	2	4	0	0	0	0	0	0	0	0	0	0	1	2		5	5	4	4	4	2	3	4	4	4	4	2	2	4	4	4	3	4	2	3	2	4		2	2	1	0
A61		1	3	1	1	2	3	4	4	0	1	0	0	0	0	0	0	0	0	1	2		4	4	5	4	5	4	4	2	2	1	2	2	1	5	2	1	2	2	4	4	2	5		2	1	0	0
A62		1	4	1	2	1	4	1	3	0	0	0	0	0	0	0	0	0	0	0	0		4	4	4	4	4	4	4	3	3	3	3	2	4	3	4	4	4	4	2	4	3	1		2	0	0	0
A63		1	3	2	1	2	3	2	2	0	1	0	0	0	0	0	0	0	0	1	2		4	4	4	4	4	4	4	5	5	5	5	4	5	5	5	5	5	4	1	1	2	5		2	2	1	1
A64		2	1	1	1	1	3	1	2	0	1	1	0	0	0	1	0	0	0	0	0		2	2	2	3	2	2	1	4	4	5	5	5	4	2	3	4	4	5	3	4	4	4		3	1	0	0
A65		1	2	2	2	2	3	1	1	0	1	0	0	0	0	0	0	0	0	0	0		4	2	4	2	2	2	2	4	2	4	4	4	4	4	4	4	4	4	2	2	2	4		1	1	3	3
A66		1	3	1	2	1	3	2	3	1	2	1	0	0	0	0	0	0	0	1	1		5	5	5	5	2	3	2	2	5	5	5	5	5	5	5	2	5	5	1	2	3	3		2	1	2	0
A67		2	2	1	1	1	3	3	3	0	1	1	1	1	1	1	1	1	1	0	0		4	4	2	4	4	4	2	4	2	2	2	4	2	4	4	4	4	4	3	4	2	4		3	1	3	0
A68		2	2	1	1	1	4	3	3	0	1	1	1	0	1	1	1	0	0	0	0		5	3	3	4	4	2	2	4	4	3	4	4	5	4	3	2	4	4	3	3	3	4		1	1	0	0
A69		2	3	1	1	1	3	3	3	0	1	0	0	0	0	0	0	0	0	0	0		5	4	4	4	5	4	4	4	4	3	5	2	4	3	3	3	4	5	4	3	4	5		1	0	1	0
A70		2	2	1	1	1	3	3	3	0	1	1	1	1	1	1	1	1	1	0	0		4	4	4	4	4	4	4	2	4	2	2	2	2	4	4	4	4	4	4	4	2	4		1	1	0	0
A71		1	4	1	0	1	3	4	4	1	0	1	0	0	0	0	0	0	0	1	2		3	3	3	3	3	3	2	2	2	4	3	2	4	5	5	3	4	4	3	2	3	4		1	0	0	0
A72		1	4	1	1	1	3	3	2	0	0	0	0	0	0	0	0	0	0	1	2		4	4	4	4	4	4	4	2	4	4	2	2	2	4	4	3	4	4	2	2	3	4		1	3	0	0
A73		1	3	1	2	1	3	1	1	0	2	0	0	0	0	0	0	0	0	0	0		4	2	4	4	2	2	2	4	4	4	2	4	4	4	4	2	4	2	4	2	4	4		2	0	0	0
A74		1	3	1	1	1	3	2	2	0	1	0	0	0	0	0	0	0	0	0	0		4	4	5	2	4	1	4	2	2	2	5	2	5	4	4	5	5	5	2	2	4	5		2	2	2	1
A75		1	3	1	2	1	3	1	1	0	1	0	0	0	0	0	0	0	0	1	2		4	4	4	4	4	3	4	4	4	4	3	4	3	4	5	3	3	4	3	3	3	4		2	2	2	0
A76		1	3	1	1	1	3	4	3	0	1	1	0	0	0	1	1	1	1	0	0		5	4	4	4	4	2	4	1	4	1	5	4	1	5	4	1	5	4	2	5	2	4		1	3	0	0
A77		1	1	1	1	1	3	3	0	0	2	0	0	0	0	0	0	0	0	0	0		1	1	2	1	1	1	1	2	2	2	2	2	2	2	4	2	2	4	4	4	4	4		0	0	0	0
A78		1	4	7	2	7	3	4	2	0	0	0	0	0	0	0	0	0	0	0	0		4	4	2	4	3	2	2	2	2	4	4	2	4	5	5	5	5	4	2	2	2	4		1	1	1	0
A79		1	1	1	1	1	3	4	1	0	1	0	0	0	0	0	0	0	0	1	2		3	2	3	3	3	2	2	1	1	4	4	3	3	3	3	3	3	4	3	3	3	3		2	2	2	1
A80		2	1	1	1	1	3	2	2	0	1	0	0	1	0	0	0	0	0	0	0		5	2	2	2	2	2	5	3	4	1	4	1	2	4	4	4	4	3	2	2	2	3		0	0	0	3
A81		2	1	1	1	1	3	3	2	0	1	0	0	0	0	0	0	0	0	0	0		2	2	2	3	2	2	2	2	2	2	2	2	2	3	3	4	3	3	2	2	2	4		1	1	1	0
A82		1	2	1	1	1	3	4	4	0	1	0	0	0	0	0	0	0	0	0	0		2	2	3	4	3	4	4	2	4	2	2	2	2	5	5	5	5	5	1	2	2	5		0	0	0	0
A83		1	2	1	1	1	1	0	0	0	1	0	0	0	0	0	0	0	0	0	0		2	2	2	2	2	2	2	3	3	2	2	2	2	4	4	4	2	2	3	3	3	2		2	2	2	2
A84		1	1	1	2	1	3	2	3	0	1	0	0	0	0	0	0	0	0	0	0		4	4	4	4	3	3	4	3	3	3	3	3	3	3	3	3	3	3	3	3	3	3		2	2	2	0
A85		1	3	1	2	1	3	3	4	0	1	0	0	0	0	0	0	0	0	0	0		4	4	4	4	4	3	2	2	4	4	4	2	2	4	5	3	2	2	3	4	3	2		2	1	1	0
A86		1	3	1	1	1	3	1	1	0	1	0	0	0	0	0	0	0	0	0	0		4	3	4	4	4	2	4	2	2	3	2	2	3	4	4	4	4	4	3	3	3	4		1	0	0	0
A87		2	1	1	1	1	3	4	1	0	1	0	0	0	0	0	0	0	0	0	0		2	4	3	2	2	2	4	3	2	4	4	3	3	3	2	3	2	4	2	2	2	4		2	2	1	0
A88		1	3	1	2	1	3	1	2	0	1	1	1	1	1	1	1	1	1	0	0		4	4	2	5	3	2	4	3	3	2	3	2	4	3	2	3	5	5	5	3	4	5		1	1	1	0
A89		2	1	1	2	1	3	1	2	0	1	1	1	1	1	1	1	1	1	0	0		2	2	1	2	2	2	2	4	4	4	4	4	4	4	4	4	4	4	2	2	2	4		0	0	0	0
A90		2	1	1	2	1	3	3	3	0	1	0	0	0	0	0	0	0	0	0	0		4	2	4	4	2	2	2	2	2	4	4	2	2	4	4	4	4	4	2	2	4	4		0	1	1	0
A91		1	4	1	0	1	3	2	4	0	0	0	0	0	0	0	0	0	0	0	0		4	3	4	2	3	2	4	3	3	4	3	2	2	4	2	2	3	4	4	4	4	4		1	2	1	0
A92		2	4	1	0	1	3	2	4	0	0	0	0	0	0	0	0	0	0	0	0		3	3	3	2	3	2	5	4	3	3	4	3	1	3	1	4	4	3	2	3	3	4		2	2	1	0
A93		1	1	1	1	2	3	4	4	0	1	0	0	0	0	0	0	0	0	0	0		3	3	3	3	2	3	2	4	4	4	4	4	3	4	4	4	4	4	2	2	3	5		2	1	0	3
A94		2	4	1	2	1	3	3	1	1	0	0	0	0	0	0	0	0	0	0	0		5	5	4	5	5	4	4	3	2	2	1	1	1	3	2	4	2	2	5	5	4	4		1	1	0	0
A95		2	3	1	1	1	3	1	1	0	1	0	0	0	0	0	0	0	0	0	0		4	4	4	2	4	2	4	2	2	2	2	4	4	4	4	2	4	4	4	2	2	4		1	0	0	0
A96		2	2	1	1	1	3	4	4	0	1	0	0	0	0	0	0	0	0	0	0		3	3	3	3	3	4	4	4	4	4	4	4	4	5	5	5	5	5	4	1	3	4		1	1	1	0
A97		2	3	2	1	2	3	4	4	1	1	0	0	0	0	0	0	0	0	0	0		4	4	4	4	4	4	4	3	5	5	5	4	5	3	3	3	3	3	3	3	3	5		0	0	0	0
A98		2	1	1	1	1	3	3	2	0	1	1	0	0	0	0	0	0	0	0	0		2	2	2	3	2	2	2	4	4	4	4	4	4	4	4	4	4	4	2	2	2	4		3	0	0	0
A99		1	3	2	1	2	3	1	4	0	1	0	0	0	0	0	0	0	0	1	1		3	3	3	3	3	2	3	3	2	3	4	2	2	3	3	4	4	5	4	4	3	4		0	0	0	0
A100		1	3	1	1	2	3	2	3	0	1	1	1	1	1	1	1	1	1	0	0		3	4	3	4	2	2	4	2	4	4	2	4	2	4	5	5	4	4	4	4	2	4		0	0	0	0
A101		1	3	1	1	1	3	3	4	0	1	0	0	0	0	0	0	0	0	1	3		4	4	4	4	4	4	4	2	2	2	2	2	2	2	2	2	2	2	4	4	4	2		0	0	0	0
A102		2	1	1	2	1	3	4	3	0	1	0	0	0	0	0	0	0	0	1	2		3	3	3	3	2	2	3	4	4	3	3	3	3	3	4	3	3	3	3	3	3	5		2	2	1	0
A103		1	1	1	1	1	3	4	4	0	1	0	0	0	0	0	0	0	0	0	0		3	3	4	3	2	2	3	2	2	3	4	4	4	1	1	1	1	1	3	4	3	2		1	3	1	0
A104		2	2	1	1	1	3	2	2	0	1	0	0	0	0	0	0	0	0	0	0		3	3	4	4	4	1	3	1	2	3	3	4	3	3	2	3	4	4	2	2	2	2		2	2	1	3
B105		1	2	8	2	8	3	2	0	0	1	0	0	0	0	0	0	0	0	0	0		5	5	5	5	5	2	2	5	1	1	1	1	1	1	4	4	4	2	2	2	2	2		1	1	1	0
B106		2	2	8	2	8	3	2	2	0	2	0	0	0	0	0	0	0	0	0	0		2	2	2	2	2	2	2	2	2	2	2	2	2	4	4	4	3	3	2	2	2	2		2	2	2	0
B107		2	2	8	2	8	3	2	2	0	2	0	0	0	0	0	0	0	0	0	0		2	2	2	2	2	2	2	2	2	2	2	2	2	4	4	4	3	3	2	2	2	2		2	2	2	0
B108		2	1	8	2	8	3	1	0	0	1	0	0	0	0	0	0	0	0	0	0		5	5	5	5	5	5	5	1	1	1	1	1	1	1	1	1	1	1	5	5	5	1		1	1	3	0
B109		2	1	8	2	8	3	0	0	0	1	0	0	0	0	0	0	0	0	1	2		2	2	2	4	4	1	5	1	1	1	1	1	1	5	5	2	2	2	4	4	4	2		2	2	2	0
B110		2	3	8	1	8	3	2	1	0	2	0	0	0	0	0	0	0	0	0	0		3	2	4	4	3	2	2	4	4	4	4	3	4	4	4	4	4	4	2	2	4	4		2	2	2	2
B111		1	2	8	2	8	3	3	3	0	1	0	0	0	0	0	0	0	0	1	4		4	4	4	4	3	4	3	5	5	3	5	5	3	5	5	5	5	5	3	1	3	5		0	0	0	0
B112		2	2	8	2	8	3	3	3	0	1	0	0	0	0	0	0	0	0	0	0		2	4	3	3	3	3	3	4	3	3	3	3	3	1	3	1	2	1	4	4	3	2		1	0	0	0
B113		1	4	8	1	8	3	4	4	0	0	0	1	0	0	0	0	0	0	0	0		3	2	2	2	3	2	2	4	4	4	4	4	4	4	4	2	2	2	4	4	4	2		1	3	3	0
B114		1	2	8	1	8	3	4	4	0	1	0	1	0	0	0	0	0	0	0	0		2	2	3	2	3	2	3	4	3	3	4	3	3	3	3	4	3	3	2	3	3	4		1	1	0	0
B115		2	1	8	1	8	3	4	2	0	1	0	0	0	0	0	0	0	0	1	2		4	4	4	4	4	5	5	2	2	1	1	1	1	1	1	1	1	1	5	5	5	1		2	1	2	1
B116		1	3	8	1	8	3	4	2	0	1	0	0	0	0	0	0	0	0	0	0		4	4	5	5	5	2	4	3	3	3	4	3	3	4	4	4	3	4	4	2	2	4		1	0	0	0
B117		2	2	8	1	8	3	3	3	0	2	0	0	0	0	0	0	0	0	0	0		2	2	2	2	2	2	2	2	2	2	2	2	2	4	4	4	2	2	3	3	3	2		0	1	1	0
B118		2	3	8	2	8	3	3	3	0	1	0	0	0	0	0	0	0	0	0	0		3	2	2	4	2	2	2	4	2	2	3	2	2	4	4	4	3	4	4	2	4	4		3	3	3	3
B119		2	2	8	2	8	3	3	4	0	1	0	0	0	0	0	0	0	0	1	1		2	2	2	2	2	2	2	1	1	1	1	1	2	4	4	1	3	4	3	2	3	3		2	2	2	0
B120		1	3	8	2	8	3	4	4	0	1	0	0	0	0	0	0	0	0	0	0		4	4	4	4	4	1	4	5	5	3	5	5	3	5	5	1	5	5	1	1	3	5		1	1	1	0
B121		2	3	8	2	8	3	3	3	0	1	0	0	0	0	0	0	0	0	0	0		2	2	2	2	2	2	2	2	2	2	2	2	2	2	2	2	2	2	4	4	4	2		1	1	1	0
B122		2	1	8	1	8	3	4	2	0	1	0	0	0	0	0	0	0	0	1	2		4	4	4	4	4	5	5	2	2	1	1	1	1	1	1	1	1	1	5	5	5	1		2	1	2	1
B123		1	2	8	1	8	3	3	2	0	1	1	1	0	0	0	0	0	1	0	0		2	2	2	2	2	2	2	2	2	4	4	4	2	4	4	4	4	4	2	2	2	4		0	0	0	0
B124		2	2	8	2	8	2	2	2	0	1	0	0	0	0	0	0	0	0	0	0		4	4	4	4	4	2	4	2	2	2	4	2	4	2	2	2	2	1	4	4	2	2		0	0	0	0
B125		2	2	8	1	8	3	3	3	0	1	0	0	0	0	0	0	0	0	0	0		3	3	3	4	4	4	4	2	2	2	2	2	2	4	4	4	2	4	4	4	4	2		0	0	0	0
B126		2	1	8	1	8	3	1	0	0	1	0	0	0	0	0	0	0	0	0	0		4	4	4	2	2	4	4	2	2	4	2	2	4	4	4	4	4	4	4	4	2	4		0	0	0	0
B127		2	3	8	2	8	3	4	4	0	1	0	0	0	0	0	0	0	0	0	0		4	4	4	4	2	4	4	4	4	3	3	2	2	3	3	3	3	3	4	3	3	4		2	2	2	2
B128		1	3	8	2	8	3	3	1	0	1	0	0	0	0	0	0	0	0	1	2		4	4	4	4	4	4	4	4	4	4	4	4	4	4	4	2	4	4	2	2	4	4		2	2	2	0
B129		2	2	8	1	8	3	3	1	0	1	1	1	0	0	0	1	0	0	1	2		2	2	2	2	2	2	2	4	4	4	4	4	3	4	1	4	1	1	3	2	2	3		2	2	2	3
B130		2	2	8	2	8	3	1	1	0	1	0	0	0	0	0	0	0	0	0	0		2	2	2	2	2	2	2	2	2	2	2	2	2	4	4	4	4	4	4	4	4	2		1	1	3	0
A131		1	2	1	1	1	3	4	4	0	1	0	0	0	0	0	0	0	0	1	1		4	4	4	4	2	2	4	2	2	4	2	2	2	4	4	4	2	4	4	2	5	4		0	0	0	0
A132		1	2	1	1	1	3	2	2	0	1	0	0	0	0	0	0	0	0	0	0		2	2	2	2	2	2	2	4	2	2	2	2	2	4	4	4	3	3	2	2	2	4		1	1	3	0
A133		1	1	1	1	1	3	2	2	0	1	0	0	0	0	0	0	0	0	0	0		5	5	5	5	5	5	5	1	1	1	1	1	1	1	1	1	1	1	5	5	5	1		2	2	2	1
A134		2	4	1	0	1	3	3	2	0	0	0	0	0	0	0	0	0	0	0	0		4	4	4	4	4	4	4	4	3	2	3	2	2	3	2	2	3	3	4	3	4	3		1	1	1	0
A135		2	3	1	1	1	3	2	3	0	2	1	1	1	1	1	1	1	1	1	3		4	4	4	5	4	5	4	2	1	1	1	1	2	4	3	1	1	2	4	5	4	2		0	0	0	2
A136		2	4	1	1	1	3	2	4	0	0	0	0	0	0	0	0	0	0	0	0		4	5	5	1	2	3	3	2	2	2	2	3	3	2	2	2	1	2	3	3	1	2		0	0	0	0
A137		1	3	1	2	1	3	3	3	0	1	0	0	0	0	0	0	0	0	0	0		5	5	5	2	5	2	5	4	4	1	1	4	2	4	4	2	2	4	1	2	1	4		1	0	0	0
A138		2	3	1	1	1	3	3	2	0	1	0	0	0	0	0	0	0	0	0	0		3	3	3	3	3	3	3	3	3	3	3	3	3	3	3	3	3	3	3	3	3	3		0	0	0	0
A139		1	3	1	2	1	3	1	0	0	2	0	0	0	0	0	0	0	0	1	3		4	3	3	3	4	4	2	3	3	4	4	5	5	5	4	4	4	5	3	2	3	4		1	1	0	0
A140		1	3	1	2	1	3	3	2	0	1	1	0	0	1	1	0	0	0	1	1		4	4	4	4	4	2	4	2	4	4	4	4	4	4	4	2	4	5	4	4	4	5		1	1	0	0
A141		2	1	1	1	1	3	4	4	0	1	1	0	0	0	1	0	0	0	1	1		3	2	2	4	2	3	2	2	3	4	5	5	5	2	2	4	5	5	3	3	4	2		0	0	0	0
A142		1	4	1	0	1	4	0	0	0	0	0	0	0	0	0	0	0	0	1	3		3	2	2	4	1	1	1	5	4	5	5	5	2	5	5	5	5	5	5	5	5	5		1	3	3	3
A143		1	4	1	0	1	3	2	4	0	0	0	0	0	0	0	0	0	0	0	0		4	2	2	2	2	2	2	2	4	4	2	2	1	4	4	4	2	4	4	2	4	5		2	2	0	0
A144		1	4	1	2	1	3	1	4	0	0	0	0	0	0	0	0	0	0	0	0		3	3	3	3	3	1	3	5	5	5	5	5	3	5	5	5	5	5	1	1	1	5		2	3	3	3
A145		1	4	1	0	1	3	1	1	0	0	0	0	0	0	0	0	0	0	0	0		4	4	4	4	5	3	4	4	4	4	4	4	4	4	4	4	4	4	2	4	5	4		1	1	1	0
A146		1	4	1	0	1	3	4	4	1	0	1	0	0	0	0	0	0	0	0	0		2	2	2	2	2	2	2	2	2	2	2	2	4	4	4	3	3	2	2	2	4	2		1	0	0	0
A147		2	2	1	1	1	3	1	1	0	1	0	0	0	0	0	0	0	0	0	0		2	2	2	2	2	2	2	2	2	2	1	1	1	3	4	4	2	2	5	5	5	2		2	1	1	0
A148		2	2	1	1	1	3	4	4	0	1	0	0	0	0	0	0	0	1	0	0		4	2	2	4	4	4	2	2	2	2	4	2	2	4	2	4	4	4	4	4	2	4		2	2	2	0
A129		2	3	1	2	1	3	3	3	0	1	0	1	0	0	0	0	0	0	1	1		2	2	2	5	2	2	2	2	2	2	2	2	2	2	2	2	2	2	2	2	2	5		0	1	0	0
A150		1	2	1	1	1	3	4	4	0	1	0	0	0	0	0	0	0	0	0	0		3	2	2	4	2	2	2	2	2	4	3	1	1	4	2	4	2	4	3	4	3	4		2	1	1	0
A151		1	2	1	1	1	4	3	2	0	1	1	1	0	0	0	1	0	0	0	0		3	3	3	2	2	2	2	4	4	4	4	4	3	4	3	4	4	3	3	3	3	4		1	0	0	0
A152		2	3	1	2	1	3	2	2	0	2	0	0	0	0	0	0	0	0	0	0		2	2	2	2	2	2	2	4	4	4	4	4	4	4	4	4	4	4	2	2	2	4		3	3	3	3
A153		2	3	1	2	1	3	0	0	0	1	0	0	0	0	0	0	0	0	0	0		2	2	3	2	2	2	2	4	4	4	4	4	4	4	4	4	4	4	2	2	2	4		1	1	1	1
A154		1	2	1	1	1	3	4	4	0	1	0	0	0	0	0	0	0	0	0	0		4	3	4	2	2	2	2	1	4	4	4	4	4	3	3	4	4	4	2	2	2	4		2	2	2	3
A155		2	1	1	1	1	3	4	3	0	1	0	0	0	0	0	0	0	0	0	0		4	4	2	2	4	4	3	2	2	2	3	3	3	3	3	4	2	3	2	2	3	4		0	0	0	0
A156		1	2	1	1	1	3	2	3	0	1	1	1	1	1	0	1	1	1	0	0		4	4	4	4	4	2	4	2	4	2	2	4	2	4	2	2	2	4	4	4	2	4		0	0	0	0
A157		2	2	1	1	1	3	2	3	0	1	1	1	1	1	0	1	1	1	0	0		4	4	4	4	4	4	4	2	4	2	2	4	2	4	4	2	2	4	4	4	2	2		0	0	0	0
A158		2	2	1	1	1	3	4	4	0	1	0	0	0	0	0	0	0	0	0	0		4	2	4	4	4	4	4	4	2	2	4	2	4	4	4	4	4	4	2	2	2	4		0	0	0	0
A159		2	3	1	1	1	3	4	3	0	1	0	0	1	1	0	0	0	0	1	3		3	4	2	2	2	4	2	2	2	3	2	3	2	3	3	4	2	3	4	2	4	3		1	3	1	0
A160		2	4	1	0	1	3	3	3	0	0	1	1	1	1	0	1	0	0	0	0		4	4	4	4	4	4	4	2	4	4	2	4	4	2	4	2	4	2	4	4	2	4		0	0	1	0
A161		1	2	1	2	1	3	2	1	0	1	1	1	0	0	0	0	0	0	0	0		4	4	4	2	3	4	4	3	3	3	4	3	3	4	4	4	3	4	3	3	2	4		0	1	0	0
A162		2	1	1	1	1	3	4	4	0	2	0	1	0	0	0	0	0	0	1	1		4	2	4	3	2	4	2	3	3	4	4	3	3	4	3	4	3	4	2	2	3	4		0	0	0	0
A163		1	1	1	2	1	3	3	3	0	1	0	0	0	0	0	0	0	0	0	0		3	4	4	2	3	3	4	2	2	4	4	2	4	4	4	4	3	4	3	3	3	4		2	0	0	0
A164		1	1	1	1	1	3	3	4	0	1	0	0	0	0	0	0	0	0	0	0		2	2	4	4	2	4	4	4	4	4	4	4	4	4	4	4	4	4	2	2	2	4		1	1	1	0
A165		1	2	1	1	1	3	3	4	0	2	0	0	0	0	0	0	0	0	0	0		5	5	2	5	2	2	2	1	1	4	4	4	4	4	4	4	4	4	5	5	5	4		0	0	0	0
A166		2	3	1	2	1	3	1	1	0	1	0	0	0	0	0	0	0	0	0	0		2	4	4	4	2	2	2	2	2	2	2	2	2	2	2	2	4	4	2	2	4	4		1	0	1	0
A167		2	2	1	1	1	3	4	4	0	1	0	0	0	0	0	0	0	0	0	0		4	4	4	4	4	4	4	2	2	4	2	2	2	2	2	2	2	2	4	4	4	2		1	0	1	0
A168		2	3	1	1	1	3	3	3	0	2	0	1	0	0	0	0	0	0	1	4		4	4	4	4	4	4	4	2	2	2	2	2	2	2	2	2	2	2	4	4	4	2		0	1	3	1
A169		2	3	1	1	1	3	4	3	0	1	0	0	0	0	0	0	0	0	0	0		3	2	4	4	2	1	3	1	2	4	1	1	3	4	3	3	3	3	4	4	2	4		1	1	0	0
A170		2	4	1	1	1	1	3	3	0	0	1	1	1	1	1	1	1	0	1	1		4	3	3	3	3	3	3	3	3	3	3	3	3	3	3	3	3	3	3	3	3	3		0	0	0	0
A171		1	2	1	2	1	3	2	1	1	1	0	0	0	0	0	0	0	0	0	0		2	2	2	2	2	2	2	2	2	2	2	2	2	3	3	3	3	3	2	2	1	4		2	1	1	1
A172		2	2	1	2	1	3	3	3	0	1	0	0	0	0	0	0	0	0	0	0		1	1	1	1	1	1	1	1	1	4	1	1	1	1	1	1	1	1	2	2	2	4		2	1	1	1
A173		2	2	1	2	1	3	2	1	0	1	0	0	0	0	0	0	0	0	0	0		1	1	1	1	1	1	1	2	2	3	2	2	2	2	2	2	2	2	2	2	2	4		2	1	0	0
A174		2	1	1	1	1	3	2	1	0	1	0	0	0	0	0	0	0	0	0	0		2	2	1	2	1	2	2	4	4	3	2	2	2	5	5	5	4	5	2	2	2	4		2	2	3	0
A175		1	1	1	2	1	3	1	3	0	1	0	0	0	0	0	0	0	0	0	0		2	2	2	2	2	2	2	2	2	1	1	1	1	2	1	2	2	2	2	2	2	4		2	1	1	1
A176		1	1	5	1	5	3	1	2	0	2	0	0	0	0	0	0	0	0	1	1		3	3	3	3	3	3	3	3	3	3	3	3	3	3	3	3	3	3	3	3	3	3		1	0	1	0
A177		2	1	5	1	5	3	1	2	0	2	0	0	0	0	0	0	0	0	1	1		2	2	2	2	2	2	2	2	4	4	4	4	4	4	4	4	2	4	4	2	4	1		2	2	2	0
A178		2	2	5	1	5	3	2	3	0	1	0	0	0	0	0	0	0	0	0	0		2	2	2	2	2	2	2	2	2	2	2	2	2	4	4	2	2	4	4	2	4	4		1	1	1	0
A179		1	1	5	1	5	3	2	3	0	1	0	0	0	0	0	0	0	0	1	1		2	2	2	2	2	2	2	2	2	2	2	2	2	4	5	4	2	2	4	2	4	4		2	2	1	0
A180		1	4	5	2	5	3	1	1	0	0	1	0	0	0	0	1	0	1	1	2		2	2	2	2	4	2	2	2	2	2	2	2	2	4	3	4	4	4	4	4	4	5		2	2	2	0
A181		1	2	5	2	5	3	2	2	0	1	1	0	0	0	0	0	0	0	1	2		3	3	3	3	2	2	3	4	4	3	4	3	3	4	4	4	4	4	3	3	4	4		2	2	2	1
A182		1	2	5	2	5	3	2	1	0	2	0	0	0	0	0	0	0	0	0	0		4	4	4	3	3	3	2	4	5	5	4	4	3	5	3	4	4	4	2	3	2	5		2	1	0	0
A183		2	3	5	2	5	3	2	3	0	1	0	0	0	0	0	0	0	0	0	0		2	2	2	2	2	2	2	1	1	4	1	1	4	5	5	5	5	5	2	2	1	5		1	1	1	0
A184		2	3	5	2	5	3	2	3	0	1	0	0	0	0	0	0	0	0	0	0		2	2	2	2	2	2	2	1	1	4	1	1	4	5	5	5	5	5	2	2	1	5		1	1	1	0
A185		1	2	5	2	5	2	1	2	0	1	0	0	0	0	0	0	0	0	0	0		5	5	5	5	5	5	5	1	1	1	1	1	1	1	1	1	1	1	5	5	5	1		3	3	3	0
A186		1	3	5	2	5	1	0	0	0	1	0	0	0	0	0	0	0	0	0	0		3	3	4	4	4	3	2	2	2	3	3	3	3	4	4	4	4	4	3	3	3	4		2	2	2	1
A187		1	1	5	2	5	2	1	2	0	1	0	0	0	0	0	0	0	0	0	0		5	5	5	5	5	5	5	1	1	1	1	1	1	1	1	1	1	1	5	5	5	1		1	1	1	1
A188		1	1	5	1	5	3	4	1	0	1	0	0	0	0	0	0	0	0	1	2		2	2	2	2	2	2	3	4	4	2	2	2	2	5	5	5	4	3	2	2	2	3		1	1	1	0
A189		1	3	5	1	5	3	3	3	0	1	0	0	0	0	0	0	0	0	0	0		4	2	4	5	4	4	2	2	2	2	2	2	2	2	4	4	1	4	5	4	4	4		3	1	2	0
A190		1	1	5	2	5	3	1	2	0	1	0	0	0	0	0	0	0	0	0	0		5	3	3	3	5	5	5	3	1	3	1	1	3	3	1	3	1	1	5	5	3	3		2	2	2	1
A191		2	2	5	2	5	3	1	1	0	1	0	0	0	0	0	0	0	0	0	0		2	2	2	2	2	1	1	2	2	2	2	2	2	4	4	4	4	4	2	2	2	4		1	1	1	1
A192		1	3	5	1	5	3	3	4	0	2	0	0	0	0	0	0	0	0	0	0		4	4	4	4	4	4	4	2	2	2	2	2	3	2	1	3	1	1	4	4	3	2		1	1	3	0
A193		2	2	5	2	5	3	0	0	0	1	0	0	0	0	0	0	0	0	0	0		2	2	2	2	2	2	1	2	2	2	2	3	2	4	4	4	4	4	2	2	3	3		2	2	1	0
A194		1	2	5	2	5	3	2	2	0	1	0	0	0	0	0	0	0	0	0	0		2	2	2	2	2	2	2	2	2	2	2	2	2	2	2	2	2	2	2	2	2	3		2	2	2	0
A195		1	3	5	2	5	3	1	0	0	1	0	0	0	0	0	0	0	0	0	0		3	3	2	2	2	5	4	5	5	5	4	5	5	5	5	3	3	3	2	2	5	5		1	1	0	0
A196		2	1	5	2	5	3	3	0	0	1	0	0	0	0	0	0	0	0	0	0		2	2	2	2	2	2	1	2	2	2	4	2	2	5	5	5	5	5	2	2	2	4		2	1	3	0
A197		1	1	5	1	5	3	2	2	0	1	0	0	0	0	0	0	0	0	1	3		4	3	3	3	2	2	2	4	4	4	4	4	4	4	4	4	4	4	2	2	2	4		1	1	0	0
A198		1	1	5	1	5	3	4	1	0	1	0	0	0	0	0	0	0	0	0	0		4	4	4	4	3	2	3	4	4	4	4	4	4	5	5	4	4	5	1	2	2	4		1	1	1	0
A199		1	1	5	1	5	3	4	1	0	2	0	0	0	0	0	0	0	0	0	0		4	4	4	4	2	2	2	3	4	4	3	3	4	5	5	4	5	5	2	2	2	5		2	1	3	0
A200		1	4	5	1	5	3	1	2	0	0	1	0	0	1	0	0	0	0	1	2		3	2	4	3	3	3	3	3	4	3	4	3	3	4	4	4	4	4	3	2	3	4		1	3	1	0
A201		2	1	5	1	5	3	4	1	0	2	0	0	0	0	0	0	0	0	0	0		3	2	4	2	2	5	5	2	3	3	4	4	3	4	4	4	4	4	2	2	2	4		2	2	0	0
A202		2	2	5	2	5	3	0	0	0	1	0	0	0	0	0	0	0	0	0	0		2	2	2	2	2	2	1	2	2	2	2	3	2	4	4	4	4	4	2	2	3	3		2	2	1	0
A203		1	1	5	1	5	3	4	1	0	2	0	0	0	0	0	0	0	0	0	0		4	4	4	4	2	2	2	3	4	4	3	3	4	5	5	4	5	5	2	2	2	5		2	1	3	0
A204		1	1	5	1	5	3	2	3	0	1	1	1	1	1	1	1	1	1	0	0		5	5	5	5	5	5	5	1	1	1	1	1	4	4	4	4	4	4	2	2	2	4		2	2	2	0
A205		2	2	5	2	5	3	0	0	0	1	0	0	0	0	0	0	0	0	0	0		2	2	2	2	2	2	1	2	2	2	2	3	2	4	4	4	4	4	2	2	3	3		2	2	1	0
A206		2	1	5	1	5	3	4	4	0	1	0	0	0	0	0	0	0	0	1	2		1	1	2	4	3	1	1	1	1	3	3	3	1	5	5	3	3	5	3	2	2	5		2	2	2	0
A207		1	2	5	2	5	3	0	2	0	1	0	0	0	0	0	0	0	0	1	1		4	4	2	4	4	2	4	4	4	4	4	4	4	4	4	4	4	4	2	2	2	4		0	0	0	0
A208		1	2	5	2	5	3	0	0	0	1	0	0	0	0	0	0	0	0	0	0		1	1	1	1	1	1	1	3	3	3	3	3	3	3	3	3	3	3	3	3	3	3		2	2	2	0
A209		2	3	5	2	5	3	4	1	0	2	0	0	0	0	0	0	0	0	0	0		3	2	4	2	2	5	5	2	3	3	4	4	3	4	4	4	4	4	2	2	2	4		2	2	0	0
A210		2	2	5	2	5	3	1	0	0	1	0	0	0	0	0	0	0	0	1	2		1	1	1	1	1	1	1	1	1	1	1	1	1	3	3	3	3	3	2	2	3	3		2	2	1	0
A211		2	2	5	1	5	3	3	3	0	1	0	0	0	0	0	0	0	0	0	0		3	4	2	2	3	4	4	3	2	4	2	4	4	2	2	2	2	2	2	4	4	4		2	2	1	0
A212		2	1	5	1	5	3	4	4	0	1	0	0	0	0	0	0	0	0	0	0		4	2	4	4	4	2	2	2	2	2	2	2	2	4	4	4	4	4	2	2	2	4		2	2	1	0
A213		1	1	5	2	5	3	4	1	0	2	0	0	0	0	0	0	0	0	1	2		5	4	4	5	4	2	5	4	1	4	4	4	4	4	4	4	4	4	4	2	2	4		2	3	0	0
A214		1	3	5	1	5	3	2	3	0	1	1	0	0	0	0	0	0	0	1	2		3	2	2	2	2	2	2	4	4	4	4	4	4	4	4	4	3	3	4	2	4	4		2	2	2	0
D215		1	3	3	2	3	3	3	2	0	1	0	0	0	0	0	0	0	0	1	1		4	3	4	4	4	3	3	4	4	4	4	4	4	4	4	4	4	4	2	2	4	4		1	0	0	1
D216		2	3	3	2	3	3	0	0	0	1	0	0	0	0	0	0	0	0	0	0		2	2	2	2	2	2	2	4	4	4	4	4	4	4	4	4	4	4	2	2	2	4		1	1	0	0
D217		2	1	3	2	3	3	2	2	0	1	0	0	0	0	0	0	0	0	0	0		2	2	2	2	2	2	2	2	2	2	2	2	2	2	2	2	2	2	4	4	4	4		1	1	1	1
D218		1	1	3	2	3	3	2	1	0	2	0	1	0	0	0	0	0	0	1	2		3	3	3	2	2	2	2	4	2	4	4	3	5	5	5	5	5	5	2	1	2	5		2	2	2	0
D219		2	3	3	2	3	3	4	4	0	1	1	0	0	0	0	0	0	0	0	0		4	4	4	4	4	4	4	5	5	3	5	5	3	5	5	5	3	5	1	1	4	5		1	0	0	0
D220		2	3	3	2	3	3	4	4	0	1	1	0	0	0	0	0	0	0	0	0		4	4	4	4	4	4	4	5	5	3	5	5	3	5	5	5	3	5	1	1	4	5		1	0	0	0
D221		1	1	3	1	3	3	2	2	0	2	0	0	0	0	0	0	0	0	0	0		2	2	2	3	3	3	3	3	3	3	3	3	3	4	4	4	4	4	3	3	2	4		1	1	2	0
D222		1	1	3	1	3	3	2	2	0	1	0	0	0	0	0	0	0	0	0	0		2	2	2	3	3	3	3	3	3	3	3	3	3	4	4	4	4	4	3	3	2	4		1	1	2	0
D223		1	3	3	2	3	3	2	1	0	1	0	0	0	0	0	0	0	0	0	0		3	3	4	4	3	2	2	3	4	2	2	2	3	4	4	3	4	3	4	4	3	4		0	0	0	0
D224		1	2	3	2	3	3	2	0	0	1	0	0	0	0	0	0	0	0	0	0		5	5	5	5	5	5	5	1	1	1	1	1	1	1	1	1	1	1	5	5	5	1		0	1	0	0
D225		1	1	3	2	3	3	3	3	0	1	0	0	0	0	0	0	0	0	0	0		2	2	2	2	2	2	2	3	3	3	4	4	3	5	5	5	4	5	2	2	2	5		1	0	0	0
D226		1	4	3	2	3	3	3	2	0	0	0	0	0	0	0	0	0	0	0	0		3	4	4	4	4	2	4	4	4	4	4	4	3	3	2	3	3	3	4	2	4	4		1	3	3	0
D227		1	3	3	2	3	3	3	2	0	1	0	0	0	0	0	0	0	0	0	0		3	4	4	4	4	2	4	4	4	4	4	4	3	3	2	3	3	3	4	2	4	4		1	3	3	0
D228		2	1	3	2	3	3	3	3	0	1	0	0	0	0	0	0	0	0	0	0		1	1	1	1	1	1	1	2	2	2	4	2	2	5	5	5	2	5	2	2	4	4		1	1	3	0
D229		1	4	6	0	3	1	3	2	0	0	0	0	0	0	0	0	0	0	0	0		3	2	4	4	4	2	4	2	2	4	2	2	2	4	4	2	2	2	4	4	5	1		1	2	2	0
D230		2	2	3	1	3	3	4	4	0	1	0	0	0	0	0	0	0	0	0	0		4	4	4	4	4	4	4	4	4	4	4	4	4	4	4	4	4	4	2	4	4	4		1	0	0	0
D231		2	3	3	1	3	3	4	3	0	1	0	0	0	0	0	0	0	0	0	0		4	4	4	4	4	4	4	4	4	4	4	4	4	4	4	4	4	4	2	4	4	4		1	0	0	0
D232		1	2	3	2	3	3	3	3	0	1	0	0	0	0	0	0	0	0	0	0		2	2	2	2	2	2	2	4	3	4	4	3	4	5	5	5	4	5	3	2	3	5		1	0	0	0
D233		1	1	3	2	3	3	3	3	0	1	0	0	0	0	0	0	0	0	0	0		2	2	2	2	2	2	2	3	3	3	4	4	3	5	5	5	4	5	2	2	2	5		1	0	0	0
D234		1	3	3	2	3	3	3	3	0	1	0	0	0	0	0	0	0	0	1	1		4	4	4	4	3	4	4	4	2	3	4	4	3	4	4	4	3	4	1	3	3	5		1	3	3	0
D235		1	1	3	2	3	3	4	4	0	1	0	0	0	0	0	0	0	0	0	0		2	2	2	2	2	2	2	4	4	4	4	4	4	5	5	5	5	5	1	1	1	5		0	0	0	0
D236		2	1	3	2	3	3	4	4	0	1	0	0	0	0	0	0	0	0	0	0		1	1	1	1	1	1	1	1	1	1	1	1	1	3	3	3	2	3	4	4	4	3		0	0	0	0
D237		1	3	3	2	3	3	4	4	0	1	0	0	0	0	0	0	0	0	0	0		2	2	2	2	2	2	2	4	4	4	4	4	4	5	5	5	5	5	1	1	1	5		0	0	0	0
D238		2	1	3	2	3	3	0	0	0	1	0	0	0	0	0	0	0	0	0	0		2	2	2	2	2	2	2	3	3	3	4	2	2	3	3	2	2	4	4	4	4	3		2	3	3	3
D239		1	1	3	2	3	3	2	0	0	1	0	0	0	0	0	0	0	0	0	0		2	2	2	2	2	2	2	2	2	2	4	2	2	5	4	4	3	4	2	2	2	5		2	1	3	0
D240		1	3	3	2	3	3	2	1	0	1	0	0	0	0	0	0	0	0	0	0		3	3	3	3	3	3	3	3	3	3	3	3	3	3	3	4	4	4	4	4	3	4		2	2	0	0
D241		1	1	3	2	3	3	2	0	0	1	0	0	0	0	0	0	0	0	0	0		2	2	2	2	2	2	2	2	2	2	4	2	2	5	4	4	3	4	2	2	2	5		2	1	3	0
D242		2	1	3	2	3	3	0	0	0	1	0	0	0	0	0	0	0	0	0	0		2	2	2	2	2	2	2	3	3	3	4	2	2	3	3	2	2	4	4	4	4	3		2	3	3	3
D243		2	3	3	1	3	3	0	0	0	1	0	0	0	0	0	0	0	0	0	0		2	2	2	2	2	2	2	2	2	2	2	2	2	4	4	4	3	4	2	2	2	4		2	1	3	0
D244		1	3	3	1	3	3	4	4	0	1	0	0	0	0	0	0	0	0	0	0		2	2	2	2	2	2	2	4	4	4	4	4	4	5	5	5	4	5	2	2	4	5		0	0	0	0
D245		1	4	3	0	3	3	4	4	0	0	0	0	0	0	0	0	0	0	0	0		4	4	4	4	4	4	2	4	4	4	4	4	4	5	3	3	4	3	2	2	4	5		0	0	0	0
D246		1	4	6	2	3	3	4	2	1	0	0	0	0	0	0	0	0	0	1	1		2	2	2	4	2	2	2	2	2	4	2	2	2	4	4	4	4	4	2	2	2	4		1	1	0	0
D247		1	3	3	2	3	3	1	1	0	1	0	0	0	0	0	0	0	0	1	1		2	2	4	2	2	2	4	2	4	2	1	2	2	4	4	4	4	4	4	4	4	4		1	1	0	0
D248		1	4	3	1	3	3	3	2	0	0	0	0	0	0	0	0	0	0	0	0		3	4	4	4	4	2	4	4	4	4	4	4	3	3	2	3	3	3	4	2	4	4		1	3	3	0
D249		2	2	3	2	3	3	4	4	0	1	0	0	0	0	0	0	0	0	0	0		1	1	1	1	1	1	1	1	1	1	1	1	1	3	3	3	2	3	4	4	4	3		0	0	0	0
D250		1	1	3	1	3	3	3	1	0	1	0	0	0	0	0	0	0	0	0	0		4	4	4	2	2	2	2	2	4	4	4	2	4	4	4	4	4	4	2	2	2	4		2	2	1	0
D251		1	3	3	2	3	3	4	4	0	1	1	1	1	1	1	1	1	1	0	0		4	4	2	3	3	2	2	4	4	3	4	4	2	4	4	4	4	4	2	2	3	3		1	1	2	0
D252		1	1	3	2	3	3	4	4	0	1	0	0	0	0	0	0	0	0	0	0		1	1	1	1	1	1	1	2	2	2	2	2	2	5	5	5	4	5	1	1	1	5		3	3	3	3
D253		1	1	3	2	3	3	4	4	0	1	0	0	0	0	0	0	0	0	0	0		2	1	1	1	1	2	1	1	2	3	2	1	2	5	5	5	5	5	1	1	1	5		3	3	3	3
D254		1	1	3	1	3	3	4	2	0	1	1	0	0	0	0	0	0	0	0	0		2	3	4	5	4	2	4	1	1	3	1	1	1	5	5	5	5	5	3	3	3	5		1	1	0	0
D255		1	3	3	2	3	3	4	2	0	1	0	0	0	0	0	0	0	0	1	2		4	4	4	4	4	1	1	2	5	5	5	5	1	5	5	5	5	5	1	1	1	5		2	2	2	2
D256		2	1	3	2	3	3	3	1	0	1	0	0	0	0	0	0	0	0	0	0		3	2	2	2	2	4	3	2	2	3	3	3	3	3	3	3	2	2	4	4	4	2		3	0	0	1
D257		2	3	3	1	3	3	4	3	0	1	0	0	0	0	0	0	0	0	0	0		4	4	4	4	4	4	4	4	4	4	4	4	4	4	4	4	4	4	2	4	4	4		1	0	0	0
D258		1	1	3	2	3	3	4	4	0	1	0	0	0	0	0	0	0	0	0	0		2	1	1	1	1	2	1	1	2	3	2	1	2	5	5	5	5	5	1	1	1	5		3	3	3	3
D259		1	3	3	1	3	3	3	3	0	1	0	0	0	0	0	0	0	0	0	0		4	4	4	4	4	4	4	4	4	4	4	4	4	4	4	4	4	4	2	2	2	4		1	0	0	0
D260		1	1	3	2	3	3	4	4	0	1	0	0	0	0	0	0	0	0	0	0		1	1	1	1	1	1	1	2	2	2	2	2	2	5	5	5	4	5	1	1	1	5		3	3	3	3
D261		1	3	3	1	3	3	2	1	0	1	1	0	0	0	0	0	0	0	0	0		3	4	4	3	3	2	4	4	5	2	4	4	1	4	2	2	1	5	3	3	4	5		1	1	0	1
D262		1	1	3	2	3	3	2	3	0	1	0	0	0	0	0	0	0	0	0	0		2	2	2	2	2	2	2	4	4	4	4	4	4	4	4	4	4	4	2	2	2	4		1	0	0	0
D263		1	3	3	2	3	3	4	2	0	1	0	0	0	0	0	0	0	0	1	2		4	4	4	4	4	1	1	2	5	5	5	5	1	5	5	5	5	5	1	1	1	5		2	2	2	2
D264		1	3	3	2	3	3	4	2	0	1	0	0	0	0	0	0	0	0	1	2		4	4	4	4	4	1	1	2	5	5	5	5	1	5	5	5	5	5	1	1	1	5		2	2	2	2
D265		1	1	3	2	3	3	4	4	0	1	0	0	0	0	0	0	0	0	0	0		1	1	1	1	1	1	1	2	2	2	2	2	2	5	5	5	4	5	1	1	1	5		3	3	3	3
D266		1	1	3	2	3	3	4	4	0	1	0	0	0	0	0	0	0	0	0	0		1	1	1	1	1	1	1	2	2	2	2	2	2	5	5	5	4	5	1	1	1	5		3	3	3	3
D267		2	1	3	2	3	3	0	0	0	1	0	0	0	0	0	0	0	0	0	0		2	2	2	2	2	2	2	2	2	2	2	4	4	4	4	4	2	2	4	4	2	4		2	2	1	1
D268		1	3	3	1	3	3	2	1	0	1	1	0	0	0	0	0	0	0	0	0		3	4	4	3	3	2	4	4	5	2	4	4	1	4	2	2	1	5	3	3	4	5		1	1	0	1
D269		1	3	3	2	3	3	1	2	0	1	0	0	0	0	0	0	0	0	0	0		2	2	2	2	2	2	2	4	4	4	3	3	3	3	3	3	3	3	3	3	3	3		1	3	3	0
D270		1	2	3	2	3	3	2	3	0	1	0	0	0	0	0	0	0	0	0	0		2	2	2	2	2	2	2	4	4	4	4	4	4	4	4	4	4	4	2	2	2	4		1	0	0	0
D271		1	1	3	2	3	3	0	0	0	1	0	0	0	0	0	0	0	0	1	1		1	1	1	1	1	1	1	2	2	2	2	2	2	5	5	4	2	4	4	4	4	3		2	1	0	0
D272		2	1	3	2	3	3	0	0	0	1	0	0	0	0	0	0	0	0	0	0		2	2	2	2	2	2	2	2	2	2	2	4	4	4	4	4	2	2	4	4	2	4		2	2	1	1
D273		1	2	3	2	3	1	1	1	0	1	0	0	0	0	0	0	0	0	0	0		3	3	3	3	3	3	3	3	3	3	3	2	4	4	4	3	3	3	4	4	4	4		1	0	1	0
D274		2	1	3	2	3	3	0	0	0	1	0	0	0	0	0	0	0	0	0	0		2	2	2	2	2	2	2	2	2	2	2	4	4	4	4	4	2	2	4	4	2	4		2	2	1	1
A275		2	2	1	2	1	3	4	4	0	1	1	1	1	1	1	1	1	1	1	1		5	5	5	3	2	1	2	4	5	5	5	4	4	5	5	4	5	5	1	1	1	5		1	1	1	0
A276		2	1	1	2	1	3	1	0	0	2	0	0	0	0	0	0	0	0	0	0		5	5	5	5	5	5	5	1	1	1	1	1	1	1	1	1	1	1	5	5	5	1		2	2	2	2
A277		1	1	1	2	1	3	2	2	0	1	0	0	0	0	0	0	0	0	0	0		3	3	4	3	3	2	2	2	2	2	2	2	2	2	2	2	2	2	4	4	4	2		2	2	2	0
A278		2	2	1	2	1	3	4	4	0	1	1	1	1	1	1	1	1	1	1	1		5	5	5	3	2	1	2	4	5	5	5	4	4	5	5	4	5	5	1	1	1	5		1	1	1	0
A279		2	2	1	2	1	3	4	2	0	1	0	0	0	0	0	0	0	0	1	2		1	2	3	5	3	5	5	1	1	1	1	4	2	1	3	2	3	2	4	5	2	5		1	3	2	0
A280		2	2	1	2	1	3	4	2	0	1	0	0	0	0	0	0	0	0	1	2		1	2	3	5	3	5	5	1	1	1	1	4	2	1	3	2	3	2	4	5	2	5		1	3	2	0
A281		2	3	1	2	1	3	4	4	0	1	1	1	1	1	1	1	1	1	1	1		5	5	5	3	2	1	2	4	5	5	5	4	4	5	5	4	5	5	1	1	1	5		1	1	1	0
A282		2	2	1	2	1	3	4	4	0	1	1	1	1	1	1	1	1	1	1	1		5	5	5	3	2	1	2	4	5	5	5	4	4	5	5	4	5	5	1	1	1	5		1	1	1	0
A283		2	3	1	2	1	3	4	4	0	1	1	1	1	1	1	1	1	1	1	1		5	5	5	3	2	1	2	4	5	5	5	4	4	5	5	4	5	5	1	1	1	5		1	1	1	0
A284		1	3	1	2	1	3	2	2	0	1	0	0	0	0	0	0	0	0	0	0		3	3	4	3	3	2	2	2	2	2	2	2	2	2	2	2	2	2	4	4	4	2		2	2	2	0
A285		1	3	1	2	1	3	2	2	0	1	0	0	0	0	0	0	0	0	0	0		3	3	4	3	3	2	2	2	2	2	2	2	2	2	2	2	2	2	4	4	4	2		2	2	2	0
A286		2	3	1	2	1	3	4	4	0	1	1	1	1	1	1	1	1	1	1	1		5	5	5	3	2	1	2	4	5	5	5	4	4	5	5	4	5	5	1	1	1	5		1	1	1	0
A287		1	2	1	2	1	3	2	2	0	1	0	0	0	0	0	0	0	0	0	0		3	3	4	3	3	2	2	2	2	2	2	2	2	2	2	2	2	2	4	4	4	2		2	2	2	0
A288		2	3	1	2	1	3	4	4	0	1	1	1	1	1	1	1	1	1	1	1		5	5	5	3	2	1	2	4	5	5	5	4	4	5	5	4	5	5	1	1	1	5		1	1	1	0
A289		1	3	1	2	1	3	2	2	0	1	0	0	0	0	0	0	0	0	0	0		3	3	4	3	3	2	2	2	2	2	2	2	2	2	2	2	2	2	4	4	4	2		2	2	2	0
A290		1	2	1	2	1	3	2	2	0	1	0	0	0	0	0	0	0	0	0	0		3	3	4	3	3	2	2	2	2	2	2	2	2	2	2	2	2	2	4	4	4	2		2	2	2	0
A291		1	2	1	2	1	3	2	2	0	1	0	0	0	0	0	0	0	0	0	0		3	3	4	3	3	2	2	2	2	2	2	2	2	2	2	2	2	2	4	4	4	2		2	2	2	0
A292		2	2	1	1	1	3	4	4	0	1	0	0	0	0	0	0	0	0	0	0		5	5	5	5	5	5	5	4	5	5	5	1	5	5	5	5	5	5	1	1	1	5		0	0	0	0
A293		2	1	1	2	1	3	1	3	0	1	0	0	0	0	0	0	0	0	0	0		1	1	1	1	1	1	1	5	5	5	5	5	5	5	5	5	5	5	5	1	1	5		3	3	3	3
A294		2	2	1	1	1	3	2	1	0	1	0	0	0	0	0	0	0	0	0	0		4	4	4	4	4	2	4	2	2	2	2	2	2	2	2	2	2	2	4	4	4	2		3	3	3	3
A295		2	2	1	1	1	3	2	1	0	1	0	0	0	0	0	0	0	0	0	0		4	4	4	4	4	2	4	2	2	2	2	2	2	2	2	2	2	2	4	4	4	2		3	3	3	3
A296		1	1	1	1	1	3	4	4	0	1	0	0	0	0	0	0	0	0	0	0		2	2	3	4	2	1	1	2	2	3	3	2	1	4	4	3	3	3	4	3	3	4		1	3	3	0
A297		1	3	1	2	1	3	2	2	0	1	0	0	0	0	0	0	0	0	0	0		3	3	4	3	3	2	2	2	2	2	2	2	2	2	2	2	2	2	4	4	4	2		2	2	2	0
A298		1	2	1	2	1	3	3	3	0	1	0	0	0	0	0	0	0	0	0	0		3	3	3	3	3	3	3	3	3	3	3	3	3	3	3	3	3	3	3	3	3	3		3	3	3	3
A299		2	2	1	1	1	3	4	4	0	1	0	0	0	0	0	0	0	0	0	0		5	5	5	5	5	5	5	4	5	5	5	1	5	5	5	5	5	5	1	1	1	5		0	0	0	0
A300		1	2	1	1	1	3	3	3	0	1	0	0	0	0	0	0	0	0	0	0		3	3	3	3	3	3	3	3	3	3	3	3	3	3	3	3	3	3	3	3	3	3		3	3	3	3
A301		1	1	1	1	1	3	4	4	0	1	0	0	0	0	0	0	0	0	0	0		2	2	3	4	2	1	1	2	2	3	3	2	1	4	4	3	3	3	4	3	3	4		1	3	3	0
A302		1	3	1	2	1	3	2	2	0	1	0	0	0	0	0	0	0	0	0	0		3	3	4	3	3	2	2	2	2	2	2	2	2	2	2	2	2	2	4	4	4	2		2	2	2	0
A303		2	1	1	1	1	3	1	3	0	1	0	0	0	0	0	0	0	0	0	0		1	1	1	1	1	1	1	5	5	5	5	5	5	5	5	5	5	5	5	1	1	5		3	3	3	3
A304		2	2	1	1	1	3	4	4	0	1	0	0	0	0	0	0	0	0	0	0		5	5	5	5	5	5	5	4	5	5	5	1	5	5	5	5	5	5	1	1	1	5		0	0	0	0
A305		2	2	1	1	1	3	2	1	0	1	0	0	0	0	0	0	0	0	0	0		4	4	4	4	4	2	4	2	2	2	2	2	2	2	2	2	2	2	4	4	4	2		3	3	3	3
A306		2	2	1	1	1	3	4	4	0	1	0	0	0	0	0	0	0	0	0	0		5	5	5	5	5	5	5	4	5	5	5	1	5	5	5	5	5	5	1	1	1	5		0	0	0	0
E307		2	1	7	1	7	3	4	3	0	1	0	0	0	0	0	0	0	0	1	3		4	2	4	4	4	4	3	4	4	4	3	4	3	5	5	3	2	5	2	2	2	4		1	1	1	0
E308		1	4	7	2	7	3	3	2	1	0	1	0	0	0	0	0	0	0	0	0		4	4	2	4	2	4	1	4	4	4	4	4	4	4	4	3	3	3	4	4	5	4		1	0	0	0
E309		2	3	7	2	7	3	2	2	0	1	0	0	0	0	0	0	0	0	0	0		2	2	2	2	2	4	2	2	2	2	4	2	3	4	4	4	2	2	4	4	4	2		1	1	3	0
E310		2	3	7	2	7	3	4	2	0	1	0	0	0	0	0	0	0	0	0	0		2	2	2	2	2	2	2	4	4	4	4	4	4	4	4	4	4	4	2	2	2	4		1	1	1	1
E311		1	2	7	2	7	3	2	2	0	1	1	0	0	0	0	0	1	0	1	1		1	1	1	1	1	2	1	2	2	2	2	2	2	2	2	2	2	2	4	4	4	2		1	0	0	0
E312		1	2	7	2	7	4	2	2	0	1	0	0	0	0	0	0	0	0	1	2		2	2	2	2	2	2	2	4	4	4	3	3	3	4	5	4	5	4	3	1	2	5		1	3	1	0
E313		1	3	7	2	7	4	2	2	0	1	0	0	0	0	0	0	0	0	1	2		2	2	2	2	2	2	2	4	4	4	3	3	3	4	5	4	5	4	3	1	2	5		1	3	1	0
E314		1	4	7	1	7	3	4	4	0	0	0	0	0	0	0	0	0	0	0	0		4	4	4	4	4	4	4	3	4	3	2	3	3	3	3	3	3	3	3	3	3	3		0	0	0	0
E315		2	2	7	2	7	3	0	0	0	1	0	0	0	0	0	0	0	0	0	0		2	2	2	2	2	2	2	4	4	4	4	4	4	4	4	4	4	4	2	2	2	4		1	1	1	1
E316		1	2	7	1	7	3	3	1	0	1	0	0	0	0	0	0	0	0	0	0		4	4	4	1	4	3	2	5	3	4	5	3	4	4	4	4	3	3	5	5	5	3		3	0	0	3
E317		2	4	7	2	7	3	3	0	1	0	0	0	0	0	0	0	0	0	0	0		4	4	4	4	4	4	4	3	2	2	4	2	2	3	3	3	3	3	4	4	4	4		0	0	0	0
E318		2	3	7	2	7	3	0	0	0	1	0	0	0	0	0	0	0	0	0	0		2	2	2	2	2	2	2	4	4	4	4	4	4	4	4	4	4	4	2	2	2	4		1	1	1	1
E319		2	3	7	2	7	3	2	1	0	1	0	0	0	0	0	0	0	0	0	0		3	3	2	3	3	1	2	2	3	3	2	3	3	3	2	2	2	5	1	4	4	2		0	0	0	0
E320		1	1	7	2	7	3	0	0	0	1	1	0	0	1	0	0	1	0	0	0		2	2	2	2	2	4	2	2	2	4	4	2	3	5	5	5	4	5	2	2	4	5		1	0	0	0
E321		1	1	7	2	7	3	2	0	0	1	0	0	0	0	0	0	0	0	0	0		2	2	2	2	2	2	2	4	4	4	4	4	4	4	4	4	4	4	2	2	2	4		1	1	1	1
E322		1	3	7	2	7	3	3	3	0	1	0	0	0	0	0	0	0	0	0	0		2	2	2	2	2	2	2	4	4	4	4	4	4	4	4	4	4	4	2	2	2	4		2	1	1	0
E323		1	3	7	2	7	3	0	0	1	1	0	0	0	0	0	0	0	0	0	0		1	1	1	1	1	1	1	2	2	2	2	2	4	5	5	5	4	5	1	1	1	5		1	1	0	0
E324		1	1	7	2	7	3	4	4	0	1	1	0	0	0	0	0	0	0	0	0		3	3	3	3	3	3	3	3	3	3	3	3	3	3	3	3	3	3	3	3	3	3		1	0	0	0
E325		2	1	7	2	7	3	2	2	0	1	1	0	0	0	0	0	0	0	0	0		1	1	1	1	1	1	1	3	3	3	3	3	3	5	5	5	3	5	3	3	3	3		1	1	1	1
E326		1	3	7	2	7	3	4	4	0	1	1	0	0	0	0	0	0	0	0	0		2	2	2	2	2	2	2	4	4	4	4	4	4	4	4	4	4	4	2	2	2	4		1	1	1	1
E327		1	2	7	1	7	3	3	1	0	1	0	0	0	0	0	0	0	0	0	0		4	4	4	1	4	3	2	5	3	4	5	3	4	4	4	4	3	3	5	5	5	3		3	0	0	3
E328		2	1	7	1	7	3	3	1	0	1	0	1	0	0	0	0	0	0	0	0		4	4	5	3	4	2	2	2	1	4	4	4	4	5	5	5	5	4	5	1	1	5		1	1	0	0
E329		2	2	7	1	7	3	3	1	0	1	0	1	0	0	0	0	0	0	0	0		4	4	3	4	1	4	5	2	2	5	2	2	2	5	5	5	5	5	4	1	1	5		1	0	0	0
E330		1	2	7	1	7	1	3	1	0	1	0	0	0	0	0	0	0	0	0	0		2	2	2	2	2	2	2	2	2	2	2	2	2	3	3	3	4	2	4	2	3	3		2	1	1	1
E331		2	1	7	2	7	3	4	2	0	2	0	0	0	0	0	0	0	0	0	0		3	3	5	2	2	2	2	2	2	2	2	2	2	5	5	2	2	2	2	5	4	2		2	2	2	0
E332		1	4	7	2	7	3	0	0	1	0	0	0	0	0	0	0	0	0	0	0		4	4	4	4	4	4	2	4	4	4	4	4	4	5	3	3	4	3	2	2	5	5		1	0	0	0
E333		1	2	7	1	7	3	1	2	0	1	0	0	0	0	0	0	0	0	0	0		4	4	4	4	4	4	4	2	2	2	2	2	2	4	4	4	4	4	2	2	2	4		1	0	0	0
E334		1	2	7	1	7	3	1	2	0	1	0	0	0	0	0	0	0	0	0	0		4	4	4	4	4	4	4	2	2	2	2	2	2	4	4	4	4	4	2	2	2	4		1	0	0	0
F335		1	4	4	2	4	3	1	1	0	0	0	0	0	0	0	0	0	0	1	1		2	4	4	4	4	2	2	4	4	4	4	4	2	2	2	4	4	4	2	2	2	4		1	0	1	0
F336		1	4	4	2	4	3	2	1	0	0	1	0	0	0	0	0	0	0	0	0		3	4	4	4	2	4	4	4	4	4	4	4	3	4	4	3	4	3	3	5	3	3		3	3	3	0
F337		2	1	4	2	4	3	2	0	0	1	0	0	0	0	0	0	0	0	1	2		3	3	4	2	2	2	2	4	4	4	2	4	4	4	5	4	4	4	2	2	2	4		2	2	1	0
F338		1	4	4	0	4	3	1	1	0	0	0	0	0	0	0	0	0	0	1	2		5	5	5	5	5	5	5	1	3	4	2	3	1	5	5	2	3	2	2	3	4	5		2	2	2	0
F339		1	3	4	2	4	3	2	1	0	1	1	0	0	0	1	0	0	0	1	1		2	2	2	4	2	2	2	2	4	4	2	4	3	4	4	2	4	4	2	2	3	4		0	1	1	0
F340		1	4	4	0	4	3	2	1	0	0	0	0	0	0	0	0	0	0	1	1		4	4	5	5	5	5	5	1	1	2	2	4	4	4	4	4	5	5	1	1	5	5		2	1	2	2
F341		2	2	4	1	4	3	1	1	0	1	0	0	0	0	0	0	0	0	0	0		4	3	5	2	2	4	2	2	3	2	2	2	2	4	4	4	3	5	4	4	1	5		2	2	2	0
F342		1	4	4	0	4	4	1	1	0	0	0	0	0	0	0	0	0	0	0	0		4	4	4	4	4	4	4	4	4	4	4	4	4	4	5	5	4	5	1	1	4	5		2	2	2	3
F343		1	4	4	0	4	3	1	1	0	0	0	0	0	0	0	0	0	0	0	0		3	2	4	3	3	1	4	3	1	3	2	5	2	5	3	4	4	5	1	1	1	5		2	1	1	0
F344		1	4	4	0	4	3	1	1	0	0	0	0	0	0	0	0	0	0	0	0		4	4	4	4	4	4	3	3	4	4	4	4	3	4	5	3	4	4	2	3	3	3		1	1	0	0
F345		2	2	4	1	4	3	1	1	1	2	0	0	0	0	0	0	0	0	0	0		2	3	3	3	3	3	3	3	3	3	3	3	3	4	4	4	3	3	3	3	3	3		2	2	2	0
F346		1	4	4	2	4	3	4	1	0	0	0	0	0	0	0	0	0	0	0	0		4	4	4	4	4	2	4	4	4	4	4	4	2	4	5	4	4	4	2	2	2	4		0	0	0	0
F347		1	2	4	2	4	3	0	0	0	1	0	0	0	0	0	0	0	0	0	0		1	1	1	2	2	3	1	3	2	3	3	2	2	5	5	5	3	3	2	2	4	4		2	2	3	0
F348		1	4	4	2	4	3	2	3	0	0	0	0	0	0	0	0	0	0	0	0		5	5	5	5	4	4	4	4	3	3	3	3	3	3	3	3	3	3	3	3	3	3		2	1	2	0
F349		1	4	4	1	4	3	2	1	0	0	0	0	0	0	0	0	0	0	0	0		4	4	4	4	4	4	4	4	4	4	4	4	4	3	4	4	4	5	2	2	2	5		3	0	3	0
F350		1	4	4	2	4	3	2	1	0	0	0	0	0	0	0	0	0	0	0	0		4	4	4	4	4	4	4	4	4	4	4	4	4	3	4	4	4	5	2	2	2	5		3	0	3	0
F351		1	1	4	2	4	3	3	1	0	1	1	1	0	1	0	0	0	0	0	0		2	2	2	3	3	2	2	4	4	3	4	4	3	4	4	3	3	4	2	2	2	4		2	2	2	3
F352		2	1	4	1	4	3	3	1	0	1	1	1	0	1	0	0	0	0	0	0		3	2	2	2	2	2	2	3	4	3	4	4	3	5	5	3	3	4	2	2	2	4		2	2	2	3
F353		1	2	4	2	4	3	1	2	0	1	0	0	0	0	0	0	0	0	0	0		5	5	5	5	5	5	5	1	1	1	1	1	1	1	1	1	1	1	5	5	5	1		1	1	1	1
F354		1	2	4	2	4	3	1	2	0	1	0	0	0	0	0	0	0	0	0	0		4	4	4	4	4	4	4	2	2	2	2	2	2	2	2	2	2	2	4	4	4	2		1	3	3	3
F355		1	4	4	2	4	2	1	0	0	0	0	0	0	0	0	0	0	0	0	0		4	4	2	4	2	2	2	2	4	4	2	2	2	1	1	2	2	2	4	4	4	4		2	2	1	0
F356		2	2	4	2	4	3	2	3	0	1	0	0	0	0	0	0	0	0	0	0		2	2	2	2	2	2	2	2	2	2	2	2	2	2	2	2	4	4	4	4	3	3		1	2	2	0
F357		1	2	4	2	4	3	1	1	0	1	0	0	0	0	0	0	0	0	0	0		4	4	4	4	4	1	4	5	5	5	2	2	2	5	5	5	5	5	1	1	4	5		1	1	2	3
F358		1	1	4	2	4	3	3	3	0	1	0	0	0	0	0	0	0	0	0	0		2	2	2	2	2	2	2	2	2	2	2	2	2	2	2	2	2	2	3	4	4	2		2	2	2	0
F359		2	2	4	2	4	3	3	4	0	1	0	0	0	0	0	0	0	0	0	0		2	2	2	2	2	2	2	2	2	2	2	2	2	2	2	2	2	2	4	4	2	4		2	2	2	0
F360		1	3	4	2	4	3	3	3	0	1	0	0	0	0	0	0	0	0	0	0		2	2	2	2	2	2	2	2	2	2	4	2	2	2	2	2	2	2	2	2	2	4		2	2	2	0
F361		1	3	4	2	4	3	1	1	0	1	0	0	0	1	0	0	0	0	1	2		4	4	2	2	2	2	3	4	4	3	3	3	2	4	4	2	3	4	2	4	3	3		1	1	1	0
F362		1	4	4	2	4	3	3	3	0	0	0	0	0	0	0	0	0	0	0	0		5	5	4	5	2	3	2	4	4	2	4	4	4	4	4	4	4	4	4	2	4	3		1	0	1	0
F363		1	4	4	0	4	3	3	3	0	0	0	0	0	0	0	0	0	0	0	0		4	4	4	4	3	4	3	2	4	4	2	4	2	4	4	4	2	2	3	4	3	4		3	0	0	0
F364		1	4	4	1	4	3	4	4	0	0	1	0	0	0	0	0	0	0	0	0		3	3	5	5	5	5	5	1	4	4	1	1	1	3	3	3	2	1	5	5	4	3		1	1	1	0
F365		2	4	4	0	4	3	4	3	0	0	0	0	0	0	0	0	0	0	0	0		4	4	4	4	3	3	3	3	4	4	5	4	4	5	5	3	5	5	2	2	3	5		0	0	0	0
F366		2	2	4	2	4	3	2	2	1	1	0	0	0	0	0	0	1	0	0	0		3	3	3	3	3	3	3	3	3	3	3	3	3	3	3	3	3	3	3	3	3	3		0	0	0	0
F367		1	2	4	2	4	1	0	4	0	2	0	0	0	0	0	0	0	0	0	0		4	4	4	4	4	4	4	2	2	2	2	2	2	2	2	2	2	2	4	4	4	2		1	1	1	1
F368		1	1	4	2	4	4	2	1	0	1	0	0	0	0	0	0	0	0	1	2		1	1	1	1	1	1	1	5	5	5	5	5	5	5	5	5	5	5	1	1	1	5		2	2	2	1
F369		2	1	4	2	4	3	3	2	0	1	0	0	0	0	0	0	0	0	0	0		4	2	2	4	4	4	4	2	2	2	2	2	4	2	2	1	1	1	4	5	4	1		1	1	1	0
F370		1	3	4	2	4	3	1	1	0	1	0	0	0	1	0	0	0	0	1	2		4	4	2	2	2	2	3	4	4	3	3	3	2	4	4	2	3	4	2	4	3	3		1	1	1	0
F371		2	4	4	2	4	3	2	2	1	0	0	0	0	0	0	0	1	0	0	0		3	3	3	3	3	3	3	3	3	3	3	3	3	3	3	3	3	3	3	3	3	3		0	0	0	0
F372		2	4	4	0	4	1	3	4	0	0	0	0	0	0	0	0	0	0	0	0		4	2	3	4	5	4	3	4	5	4	3	2	1	2	3	4	5	4	3	4	5	1		2	1	0	3
F373		1	3	4	2	4	3	3	1	0	1	0	0	0	0	0	0	0	0	0	0		4	4	2	5	4	4	4	2	2	2	4	4	2	4	4	2	4	4	2	2	2	4		2	0	0	0
F374		2	1	4	2	4	3	4	2	0	1	1	1	1	1	1	1	1	1	0	0		3	3	3	3	3	3	2	3	3	4	4	3	4	4	4	3	3	4	3	2	3	4		3	3	3	3
F375		2	3	4	2	4	3	3	2	0	1	0	0	0	0	0	0	0	0	0	0		2	2	2	2	2	2	2	4	4	4	4	4	4	4	4	4	4	4	2	2	2	4		1	1	1	0
F376		2	3	4	2	4	3	4	4	0	1	1	0	0	0	0	0	0	0	0	0		2	2	2	2	2	2	2	4	4	4	4	4	4	4	5	4	4	4	2	2	2	4		1	1	3	0
F377		1	1	4	2	4	4	2	1	0	1	0	0	0	0	0	0	0	0	1	2		1	1	1	1	1	1	1	5	5	5	5	5	5	5	5	5	5	5	1	1	1	5		2	2	2	1
F378		2	1	4	2	4	3	3	3	0	1	0	0	0	0	0	0	0	0	1	3		2	2	2	2	2	2	2	4	4	4	4	3	3	4	4	4	4	4	3	2	3	4		2	2	2	2
F379		1	3	4	2	4	3	3	1	0	1	0	0	0	0	0	0	0	0	0	0		4	4	2	5	4	4	4	2	2	2	4	4	2	4	4	2	4	4	2	2	2	4		2	0	0	0
F380		2	2	4	2	4	3	2	1	0	1	0	0	0	0	0	0	0	0	0	0		2	2	2	2	2	2	2	4	4	4	4	4	4	4	4	4	4	4	2	2	2	4		3	3	3	3
F381		2	1	4	2	4	3	1	3	0	1	0	0	0	0	0	0	0	0	0	0		4	4	2	4	2	2	2	2	2	2	2	2	2	4	4	4	4	4	4	4	4	4		2	3	3	0
F382		1	2	4	1	4	3	4	2	0	1	0	0	0	0	0	0	0	0	0	0		3	2	2	4	2	4	2	4	2	2	2	2	2	3	3	3	1	2	4	4	3	3		1	1	1	0
F383		2	1	4	2	4	3	4	2	0	1	1	1	1	1	1	1	1	1	0	0		3	3	3	3	3	3	2	3	3	4	4	3	4	4	4	3	3	4	3	2	3	4		3	3	3	3
F384		1	3	4	1	4	3	2	4	0	1	1	0	0	0	0	0	1	0	0	0		2	1	2	2	4	5	2	2	1	2	2	2	2	2	2	5	3	5	3	2	3	4		1	0	3	3
F385		1	3	4	2	4	3	4	3	0	1	1	0	0	0	0	0	0	0	0	0		2	2	2	2	2	3	1	2	2	2	3	2	2	5	4	4	3	3	3	3	3	3		1	1	1	0
F386		1	2	4	2	4	3	3	4	0	1	1	0	0	0	0	0	0	0	0	0		2	2	2	2	2	2	2	2	2	2	2	4	2	4	4	3	3	3	3	3	3	3		1	1	1	0
F387		1	1	4	2	4	3	2	2	0	1	0	0	0	0	0	0	0	0	0	0		5	5	5	2	2	2	2	4	4	4	4	3	2	5	5	5	5	5	1	1	1	5		1	2	2	0
F388		2	3	4	2	4	3	3	2	0	1	0	0	0	0	0	0	0	0	0	0		2	2	2	2	2	2	2	4	4	4	4	4	4	4	4	4	4	4	2	2	2	4		1	1	1	0
F389		2	4	4	2	4	3	2	1	0	0	0	0	0	0	0	0	0	0	0	0		3	3	3	2	2	1	2	3	3	3	3	3	3	4	4	5	3	3	3	3	3	3		2	3	1	0
F390		2	4	4	2	4	3	2	1	0	0	0	0	0	0	0	0	0	0	0	0		3	3	3	2	2	1	2	3	3	3	3	3	3	4	4	5	3	3	3	3	3	3		2	3	1	0
F391		1	1	4	1	4	3	2	2	0	1	0	0	0	0	0	0	0	0	0	0		3	3	3	2	2	2	2	2	2	4	4	2	2	4	4	4	4	4	2	2	2	4		1	2	1	0
F392		2	3	4	1	4	3	4	3	0	1	0	0	0	0	0	0	0	0	0	0		4	4	4	4	2	2	2	2	4	3	2	2	2	4	4	3	4	3	4	3	3	3		1	1	1	0
A393		1	3	1	1	1	3	4	4	0	1	0	0	0	0	0	0	0	0	0	0		4	4	4	4	4	4	4	4	4	4	4	4	5	5	5	3	3	3	2	2	3	4		2	1	2	0
A394		1	4	1	0	1	4	1	1	0	0	0	0	0	0	0	0	0	0	0	0		4	4	4	4	4	3	2	4	3	3	2	3	2	5	5	3	4	5	2	2	3	3		0	0	0	0
A395		1	4	1	0	1	3	4	4	0	0	0	0	0	0	0	0	0	0	0	0		4	4	4	4	4	4	4	2	2	2	2	2	2	2	2	2	2	2	4	4	4	2		0	0	0	0
A396		2	2	1	1	1	3	2	2	0	1	0	0	0	0	0	0	0	0	0	0		4	4	3	4	3	3	4	3	4	2	3	3	2	3	3	3	2	3	3	3	3	4		1	1	3	0
A397		1	4	1	0	1	3	2	1	0	0	0	0	0	0	0	0	0	0	0	0		4	4	4	4	4	4	4	2	4	3	2	4	2	4	4	3	3	3	3	3	2	4		1	2	1	0
A398		1	4	1	0	1	3	2	3	0	0	0	0	0	0	0	0	0	0	1	3		4	4	4	4	4	2	2	2	4	4	4	4	4	4	3	3	4	3	4	4	3	3		1	1	0	0
A399		2	2	1	1	1	3	2	2	0	1	0	0	0	0	0	0	0	0	0	0		4	4	3	4	3	3	4	3	4	2	3	3	2	3	3	3	2	3	3	3	3	4		1	1	3	0
A400		2	2	1	1	1	3	2	2	0	1	0	0	0	0	0	0	0	0	0	0		4	4	3	4	3	3	4	3	4	2	3	3	2	3	3	3	2	3	3	3	3	4		1	1	3	0
A401		2	2	1	1	1	3	4	2	0	1	0	0	0	0	0	0	0	0	0	0		5	4	4	5	4	5	5	1	1	1	1	2	1	4	4	4	4	1	5	5	4	1		3	3	2	0
A402		2	3	1	1	1	3	4	2	0	1	0	0	0	0	0	0	0	0	0	0		4	4	3	4	3	3	4	3	4	2	3	3	2	3	3	3	2	3	3	3	3	4		1	1	3	0
A403		2	3	1	1	1	3	3	4	0	1	0	0	0	0	0	0	0	0	0	0		5	5	5	5	5	3	4	5	5	4	5	4	3	4	3	4	4	5	2	3	3	5		0	3	0	0
A404		2	3	1	1	1	3	4	4	0	1	0	0	0	0	0	0	0	0	1	3		2	2	3	2	3	2	2	2	4	3	3	4	3	4	2	3	3	3	4	2	2	4		3	1	0	0
A405		2	3	1	1	1	3	3	4	0	1	0	0	0	0	0	0	0	0	0	0		5	5	5	5	5	3	4	5	5	4	5	4	3	4	3	4	4	5	2	3	3	5		0	3	0	0
A406		2	3	1	1	1	3	3	3	1	1	1	0	0	0	0	1	0	0	0	0		3	3	3	2	4	3	3	3	1	1	3	2	2	4	3	3	3	1	3	3	3	2		1	1	1	1
A407		2	2	1	1	1	3	2	3	0	1	0	0	0	0	0	0	0	0	0	0		4	2	4	4	4	2	2	2	2	2	2	2	2	4	4	4	4	4	2	2	2	4		1	1	1	0
A408		2	2	1	2	1	3	2	1	0	1	0	0	0	0	0	0	0	0	0	0		2	2	4	4	2	2	2	4	4	4	4	2	4	4	5	5	4	5	2	2	2	4		2	0	0	0
A409		2	2	1	1	1	3	2	2	0	1	1	1	1	1	1	1	1	1	0	0		3	5	5	5	5	5	5	4	1	4	5	4	4	4	4	1	4	4	2	2	2	4		2	1	0	0
A410		2	3	1	1	1	3	2	1	0	1	0	0	0	0	0	0	0	0	0	0		2	2	2	4	2	2	2	2	4	2	4	2	2	4	2	3	3	4	2	2	2	4		0	1	0	0
A411		2	3	1	1	1	3	1	1	0	1	0	0	0	0	0	0	0	0	0	0		2	2	2	4	2	2	2	2	4	2	4	2	2	4	2	3	3	4	2	2	2	4		0	1	0	0
A412		2	2	1	1	1	3	1	1	0	1	0	0	0	0	0	0	0	0	0	0		2	2	2	4	2	2	2	2	4	2	4	2	2	4	2	3	3	4	2	2	2	4		0	1	0	0
A413		2	3	1	1	1	3	2	2	0	1	0	0	0	0	0	0	0	0	0	0		4	4	3	4	3	3	4	3	4	2	3	3	2	3	3	3	2	3	3	3	3	4		1	1	3	0
G414		2	1	6	2	6	3	2	3	0	1	0	0	0	0	0	0	0	0	0	0		3	2	3	4	2	1	2	1	1	3	1	2	2	5	5	5	5	5	2	3	3	3		2	1	2	2
G415		1	4	6	2	6	3	1	1	0	0	1	0	0	0	0	0	0	0	1	2		3	3	4	3	4	2	3	1	1	1	3	2	1	3	3	1	4	4	3	2	4	4		2	2	2	1
G416		1	2	6	1	6	3	2	2	0	1	0	0	0	0	0	0	0	0	0	0		3	3	4	2	4	4	4	4	4	2	2	2	4	4	4	4	2	2	2	4	4	4		0	0	0	0
G417		2	1	6	1	6	3	2	2	0	1	0	0	0	0	0	0	0	0	0	0		3	2	3	4	2	1	2	1	1	3	1	2	2	5	5	5	5	5	2	3	3	3		2	1	2	2
G418		1	2	6	1	6	3	2	2	0	1	0	0	0	0	0	0	0	0	0	0		3	3	4	2	4	4	4	4	4	2	2	2	4	4	4	4	2	2	2	4	4	4		0	0	0	0
G419		1	2	6	1	6	3	2	2	0	1	0	0	0	0	0	0	0	0	0	0		3	3	4	2	4	4	4	4	4	2	2	2	4	4	4	4	2	2	2	4	4	4		0	0	0	0
G420		2	2	6	1	6	3	0	2	0	1	0	0	0	0	0	0	0	0	1	3		3	3	3	2	3	2	3	4	4	4	4	3	3	4	4	4	4	4	3	2	2	4		0	0	0	0
G421		2	3	6	2	6	2	3	3	0	2	0	0	0	0	0	0	0	0	0	0		3	3	3	3	3	3	3	2	3	4	4	4	3	4	3	4	3	4	3	3	3	4		2	1	0	0
G422		1	2	6	1	6	3	2	2	0	1	0	0	0	0	0	0	0	0	0	0		3	3	4	2	4	4	4	4	4	2	2	2	4	4	4	4	2	2	2	4	4	4		0	0	0	0
G423		2	1	6	2	6	3	2	3	0	1	0	0	0	0	0	0	0	0	0	0		3	2	3	4	2	1	2	1	1	3	1	2	2	5	5	5	5	5	2	3	3	3		2	1	2	2
G424		1	3	6	1	6	3	4	3	0	1	1	0	0	0	0	0	0	0	0	0		4	4	3	5	5	2	3	4	4	4	4	2	2	4	3	4	3	4	2	5	5	4		1	1	1	0
G425		1	4	6	2	6	3	4	3	0	0	1	0	0	0	0	0	0	0	1	2		3	3	4	3	4	2	3	1	1	1	3	2	1	3	3	1	4	4	3	2	4	4		2	2	2	1
G426		1	4	6	1	6	3	4	3	0	0	1	0	0	0	0	0	0	0	1	2		3	3	4	3	4	2	3	1	1	1	3	2	1	3	3	1	4	4	3	2	4	4		2	2	2	1
G427		2	2	6	1	6	3	0	3	0	1	0	0	0	0	0	0	0	0	1	3		3	3	3	2	3	2	3	4	4	4	4	3	3	4	4	4	4	4	3	2	2	4		0	0	0	0
G428		2	2	6	1	6	3	0	3	0	1	0	0	0	0	0	0	0	0	1	3		3	3	3	2	3	2	3	4	4	4	4	3	3	4	4	4	4	4	3	2	2	4		0	0	0	0
G429		2	2	6	1	6	3	0	2	0	1	0	0	0	0	0	0	0	0	1	3		3	3	3	2	3	2	3	4	4	4	4	3	3	4	4	4	4	4	3	2	2	4		0	0	0	0
G430		1	1	6	1	6	3	3	1	0	1	0	0	0	0	0	0	0	0	0	0		3	3	2	3	2	2	2	3	4	4	3	3	1	4	4	4	4	4	2	2	4	4		1	3	0	0
G431		2	2	6	2	6	3	1	1	1	1	0	0	0	0	0	0	0	0	0	0		3	2	2	2	2	2	2	1	2	2	2	2	2	3	2	3	2	3	4	4	4	3		3	3	3	0
G432		2	3	6	2	6	3	1	1	1	1	0	0	0	0	0	0	0	0	0	0		3	2	2	2	2	2	2	1	2	2	2	2	2	3	2	3	2	3	4	4	4	3		3	3	3	0
G433		2	1	6	2	6	3	4	3	0	1	0	0	0	0	0	0	0	0	0	0		3	2	3	4	2	1	2	1	1	3	1	2	2	5	5	5	5	5	2	3	3	3		2	1	2	2
G434		2	3	6	2	6	3	1	1	1	1	0	0	0	0	0	0	0	0	0	0		3	2	2	2	2	2	2	1	2	2	2	2	2	3	2	3	2	3	4	4	4	3		3	3	3	0
G435		1	3	6	2	6	3	2	3	0	2	0	0	0	0	0	0	0	0	0	0		3	3	4	4	2	2	2	4	4	4	4	3	3	4	4	4	4	4	2	2	3	4		0	0	0	0
G436		1	1	6	1	6	3	3	1	0	1	0	0	0	0	0	0	0	0	0	0		3	3	2	3	2	2	2	3	4	4	3	3	1	4	4	4	4	4	2	2	4	4		1	3	0	0
G437		2	1	6	1	6	3	4	3	0	1	0	0	0	0	0	0	0	0	0	0		3	2	3	4	2	1	2	1	1	3	1	2	2	5	5	5	5	5	2	3	3	3		2	1	2	2
G438		2	3	6	2	6	3	1	1	1	1	0	0	0	0	0	0	0	0	0	0		3	2	2	2	2	2	2	1	2	2	2	2	2	3	2	3	2	3	4	4	4	3		3	3	3	0
G439		2	1	6	2	6	3	4	3	0	1	0	0	0	0	0	0	0	0	0	0		3	2	3	4	2	1	2	1	1	3	1	2	2	5	5	5	5	5	2	3	3	3		2	1	2	2
G440		2	4	6	1	6	1	2	3	0	0	0	0	0	0	0	0	0	0	0	0		3	3	4	4	2	2	2	4	4	4	4	3	3	4	4	4	4	4	2	2	3	4		0	0	0	0
G441		1	4	6	1	6	1	4	4	0	0	1	0	0	0	0	0	0	0	1	2		3	3	4	3	4	2	3	1	1	1	3	2	1	3	3	1	4	4	3	2	4	4		2	2	2	1
G442		2	3	6	2	6	3	1	1	1	1	0	0	0	0	0	0	0	0	0	0		3	2	2	2	2	2	2	1	2	2	2	2	2	3	2	3	2	3	4	4	4	3		3	3	3	0
G443		2	1	6	2	6	3	4	3	0	1	0	0	0	0	0	0	0	0	0	0		3	2	3	4	2	1	2	1	1	3	1	2	2	5	5	5	5	5	2	3	3	3		2	1	2	2
G444		2	1	6	1	6	3	0	3	0	1	0	0	0	0	0	0	0	0	1	3		3	3	3	2	3	2	3	4	4	4	4	3	3	4	4	4	4	4	3	2	2	4		0	0	0	0
G445		1	3	6	1	6	3	4	3	0	1	1	0	0	0	0	0	0	0	0	0		4	4	3	5	5	2	3	4	4	4	4	2	2	4	3	4	3	4	2	5	5	4		1	1	1	0
G446		2	1	6	1	6	3	2	2	0	1	0	0	0	0	0	0	0	0	0	0		4	2	3	4	4	2	2	2	2	2	2	2	2	3	4	3	2	3	3	2	3	4		1	3	0	0
G447		2	2	6	2	6	3	1	1	1	1	0	0	0	0	0	0	0	0	0	0		3	2	2	2	2	2	2	1	2	2	2	2	2	3	2	3	2	3	4	4	4	3		3	3	3	0
G448		2	3	6	2	6	3	1	1	1	1	0	0	0	0	0	0	0	0	0	0		3	2	2	2	2	2	2	1	2	2	2	2	2	3	2	3	2	3	4	4	4	3		3	3	3	0
G449		2	1	6	1	6	3	3	4	0	2	0	0	0	0	0	0	0	0	0	0		3	3	3	3	3	3	3	3	3	3	3	3	3	3	3	3	3	3	3	3	3	3		2	2	2	0
G450		2	1	6	1	6	3	3	1	0	1	1	0	0	0	0	0	0	0	1	1		2	4	4	4	4	2	2	4	4	4	4	4	4	4	4	2	4	4	2	2	2	4		2	2	2	1
[truncated: 176 more columns]

## Sheet: Coding
Gender	Education	Residence	School type	Primary caregiver	Working status	Nutrition education at school	Vitamins/minerals intake	Reason for iron supplement cessation	FNL (1 to 7)+CNL (19&20&21)	INL+ CNL (14 & 15 & 16 & 17 & 18 & 22)	Self-reported food insecurity	Alcohol 1	Alcohol 2	Alcohol 3	Alcohol 4	Alcohol 5	Alcohol 6	Alcohol 7	Dietary behavior 1	Dietary behavior (2 to 6)	Dietary behavior 7	Dietary behavior 8	Dietary behavior (9 & 11 & 12 & 13 & 14)	Dietary behavior 10	PA (1 & 2 & 3 & 4 & 6)	PA 5	PA (7 & 8)	PA 9	PA 10	PA 11	PA (12 & 13 & 14 & 15)	MH (1&2&5&6&7&8)	MH 3	MH 4	MH 9	MH 10	MH 11 & 12	Tobacco use-1	Tobacco use-2	Tobacco use -3	Tobacco use-4	Tobacco use-5	Tobacco use-6	Bullying 1 & 2& 3	Bullying 4	Bullying 5	Bullying 6	Bullying 7	Marital status
1=Female	1=Elementary school level (Grades 1-6)	1=Mount Lebanon	0=I am currently not attending school	1=Mom	0=No	0=I am currently not attending school	0=No	0=I have never take iron supplements before	1=Strongy agree	1=Strongly disagree	0=Never	0= I have never drink alcohol	0=Never	0= I did not drink alcohol	0= I did not drink alcohol	0= I did not drinks alcohol	0=Never	0=Never	0=Never	0= Never	0= Never	0= No	0=Never	1=I always eat breakfast	Number =days	0=None	0=No	1=Less than one hour per day	1=4 or less hours per day	0=Never	0=No	0=Never	0=No	0=No friends	0=I did not attempt suicide	0= Never	0=No	0=No	0=I have never smoked cigarettes	0=Never	0=Never	0=Never	0=Never	0=No	0=I was not bullied before	0=I was not bullied face-to-face during the past 12 months	0=I was not cyber bullied during the past 12 months	0= I was not bullied	1=Married
2=Male	2=Intermediate school level (Grades 7-9)	2=Beirut	1=public school	2=Dad	1=Yes	1=No	1=Yes	1=After physician permission/ I no longer need it	2=Agree	2=Disagree	1=Sometimes/a little of the time	1=7 years old or younger	1= 1-2 days	1= Less than 1 drink	1= 1 or 3 drinks	1=store, shop, or from a street vendor	1=1 or 2 times	1=1 or 2 times	1=Rarely	1=1 to 3 times during the past 7 days	1= 1 day	1=Yes	1=Rarely	2= I cannot eat early in the morning		1= 1 team	1=Yes	2=1-2 hours per day	2= 5 hours	1=Rarely	1=Yes	1=Rarely	1=Yes	1=1	1=I burnt myself	1= 1 Time	1=yes	1=yes	1= 7 years old or younger	1=1 or 2 days	1= 1-2 days	1=3-5 days	1= 1-2 days	1=Yes	1= Students from your school	1=I was hit, kicked, pushed, shoved around, or locked indoors	1=I was made fun of, called a bad name, or teased online	1=Because of how my body or face looks	2=Divorced
	3=Secondary school level Grades 10-12)/vocational	3=South Lebanon	2=private school	3=Both		2=Yes		2=Financial Concerns (High Price/ No follow-up with the physician)	3=Neutral	3=Neutral	2=Often / a lot of the time	2=8 or 9 years old	2=3-5 days	2= 1 drink	2= 4 drinks	2=I got it from my family	2=6-9 times	2=3 to 5 times	2=Sometimes	2= 4 to 6 times during the past 7 days	2= 2 days		2=Sometimes	3= I do not have time for breakfast		2= 2 teams		3= 3-4 hours per day	3= 6 hours	2= Sometimes	2=I do not know	2=Sometimes		2=2	2=I cut myself	2= 2 or 3 times	2=I do not know		2= 8 or 9 years old	2= 3 to 5 days	2=3-5 days	2=6-9 days	2=3-5 days		2= Students from another school	2= I was made fun of, called a bad name, or teased	2= I was purposely ignored or left out of a group or activities online	2= Becaise of my disability	3=widowed
	4=University level	4=North Lebanon		4=Others				3=Loss to follow-up for non-financial reasons	4=Disagree	4=Agree	3= Do not know/refuse to answer	3=10 or 11 years old	3=6-9 days	3= 2 drinks	3= 5 drinks	3=I stole it or got it without permission		3=10 to 19 times	3=Most of the time	3= 1 time per day	3= 3 days		3= Most of the time	4= There is not always food in my home		3= 3 or more teams		4= 5-6 hours per day	4= 7 hours	3= Almost daily		3=Most of the time		3= 3 or more	3=I swallowed or injected drugs or something poisonous	3= 6 or more time			3= 10 or 11 years old	3= 6 to 9 days	3= 6-9 days	3= 20-29 days	3= 6-9 days		3= Someone else about my age	3= I was purposely ignored or left out of a group or activities	3=Nasty or hurtful messages, pictures, or videos were sent to me	3= Because of how rich or poor my family is
	0=Illiterate	5=Akkar						4=Experiencing Side effects	5=Strongly disgree	5=Strongly agree		4=12 or 13 years old	4=20-29 days	4= 3 drinks	4= 8 or 9 drinks	4=I got it some other way		4=20 times or more	4=Always	4= 2 times per day	4= 4 days		4= Always	5= Some other reasons				5= 7-8 hours per day	5= 8 hours	4= daily		4= Always			4= I used some other method				4= 12 or 13 years old	4= 10 to19 days	4=10-19 days	4= All days	4=10-19 days			4= I was threatened	4=Someone spread rumors about me online	4= Because of my sex, sexual orientation, or gender identity
		6=Nabatieh										5= 14 or 15 years old	5=All 30 days	5= 4 drinks	5= 10 drinks or more					5= 3 times per day	5= 7 days							6= 8 hours or more per day	6= 9 hours										5= 14 or 15 years old	5= 20-29 days	5= 20-29 days		5= 20-29 days			5= Someone spread rumors about me	6= Other way	5= Because of my religion
		7=Beqaa										6= 16 or 17 years old		6= 5 or more drinks						6= 4 or more times per day									7= 10 or more										6= 16 or 17 years old	6= All 30 days	6= All 30 days		6= All 30 days			6= other way		6= Some other reason
		8=Baalbeck-Hermel										7= 18 years old or older																											7= 18 years old or older
[truncated: 7 more columns]
